# Supplementary material for: The long non‐coding RNA Paupar promotes KAP1‐dependent chromatin changes and regulates olfactory bulb neurogenesis
Source: EMBO J. 2018 Apr 16;37(10):e98219. doi: 10.15252/embj.201798219 (PMC5978383; doi:10.15252/embj.201798219)
Supplement: Supplementary file 2 — Table EV1 [file EMBJ-37-e98219-s002.xlsx]

## Sheet: Sheet1
Table EV1: Oligonucleotides
shRNA Cloning Oligos
Kap1shA FOR	TCGAGTTCTGGTCAATGATTCAAGAGACCATTGACCAGAACTCGACTTTTTC
Kap1shA REV	TCGA GAAAAAGTCGAGTTCTGGTCAATGGTCTCTTGAATCATTGACCAGAACTCGA
Kap1shB FOR	AACAGTCTACTGTAATGTTTCAAGAGACCATTACAGTAGACTGTTCTTTTTC
Kap1shB REV	TCGA GAAAAAGAACAGTCTACTGTAATGGTCTCTTGAAACATTACAGTAGACTGTT
Pauparsh1849 FOR	GAGTTCAGAGAAATTAGATTCAAGAGACCTAATTTCTCTGAACTCCCTTTTTC
Pauparsh1849 REV	TCGAGAAAAAGGGAGTTCAGAGAAATTAGGTCTCTTGAATCTAATTTCTCTGAACTC
RT-qPCR Primers
Mab21L2FW	ACAGCGTCTGGCTACCTTTC
Mab21L2REV	ATCATCTTGACCACGTCCCG
Mst1FW	TGCTATACCTTGGACCCGGA
Mst1REV	TCAAACACCACCTGGTCTGG
E2f2FW	TTGGGAATAGCTCAGAGGCAG
E2f2REV	AGGTCTGCTCGGCATTCATC
Igfbp5FW	AAAGCAGTGTAAGCCCTCCC
Igfbp5REV	TCCCCATCCACGTACTCCAT
Ezh2FW	TCCATGCAACACCCAACACA
Ezh2REV	CCTTAGCTCCCTCCAGATGC
GapdhRTFW	TGTGTCCGTCGTGGATCTGA
GapdhRTREV	CCTGCTTCACCACCTTCTTGA
PauparRTFW	ACCATCACCCCTGCAATAGTTC
PauparRTREV	AGCAGCCTTTGAGCCATCTC
Kap1RTFW	GGTACGAACTCCACAGGTCC
Kap1RTREV	GTACTTCCATGGGCTGGCTA
U1snRNAFW	GGGAGATACCATGATCACGAAGGT
U1snRNAREV	CCACAAATTATGCAGTCGAGTTTCCC
ChIP qPCR Primers
Mab21l2BS1F	AAGCACACACTCCACCACAA
Mab21l2BS1R	ATCTCAGGAGGCCAACATGC
Mst1BSF	AGCTGCAATGAGACAGCACT
Mst1BSR	CCCATCCCGGAAATGGTGAA
E2f2BSF	AGGTCCCGACTCTGACTCTC
E2f2BSR	CAGTAGGCGAAACTGAGGCA
Igfbp5BSF	AAGCACATGTCTTGGGGAGG
Igfbp5BSR	GGCCACTCCATGTCACTCAA
Ezh2BSF	CTGCAAACAAACTGCCTCCC
Ezh2BSR	AGTTCCCATGCCGACCACTA
Zfp382F	TAAATCGAACCTCATTACCCACCA
Zfp382R	GCACACCACTCACTGAAATCT
E2f2ContBSF	TCCCCAGGGTATTTTGTCCG
E2f2ContBSR	CTGCCTAGAGCCAGAGAGGT
Syt1BSFw	TCTTCCAACAAGGCCATACC
Syt1BSRev	GAGGCAGAAGGTCTGTGAGG
NpyBSFw	TGATCTGACATGGCCTCCAC
NpyBSRev	TGCCCTGGCTTCCCTCTATT
Ldlrad3BSFw	GCTCACCAGAGCCCTGTAAT
Ldlrad3BSRev	TACAGCGTACGATCCTGACC
Cxxc4BSFw	AGAGCAACCCTCCAGGTACA
Cxxc4BSRev	TTCCCAGTAGTGTCCGTCCA
Disc1BSFw	ACTTGCAAGAGGCGGACATT
Disc1BSRev	GGATGCAGGCTGACCATCAT
Lace1BSFw	TCGACTGTTTCCAAGACTGCT
Lace1BSRev	TGATTGTCATAGCCTGCTGC
Nectin1BSFw	GCAGTGTACTCGCTCACCAA
Nectin1BSRev	TCAGACTCCAGGTTGCCCTA
Hs6st1BSFw	GGATACTGGCTCTGTCACCAC
Hs6st1BSRev	TCACTGCCCCCTGTTACCT
Tshz2BSFw	GCTCAGGTAACCACGGAGAC
Tshz2BSRev	TAGCAACGCGACTTGAGGAG
Tle3BSFw	CCAACCTGTCCACCATAGA
Tle3BSRev	TGGGTGTAAGGCAAATGGGG
Pgm1BSFw	ACAGTGGCTCGGTTTCTTGT
Pgm1BSRev	GAGAGGCCACAGCACTTGAT
Col4a1BSFw	GACAGCAGGAAAGCTCTGGA
Col4a1BSRev	CCACCGTGCTGTGGTACTTT
Wdr83osBSFw	CACGAAGGCCCAACAAAGTG
Wdr83osBSRev	CTCAGTTTCAGGCGGACCAA
MyripBSFw	GAGTCATGTCCGTCCCAAGG
MyripBSRev	CCCTGTTCGTTCAGCAGACT
