# Supplementary material for: The long non‐coding RNA Paupar promotes KAP1‐dependent chromatin changes and regulates olfactory bulb neurogenesis
Source: EMBO J. 2018 Apr 16;37(10):e98219. doi: 10.15252/embj.201798219 (PMC5978383; doi:10.15252/embj.201798219)
Supplement: Supplementary file 3 — Dataset EV1 [file EMBJ-37-e98219-s003.xlsx]

## Sheet: Paupar Associated Proteins
			Data Set EV1: Specific Paupar Associated Proteins
Paupar Pull Down Only	score	emPAI
IPI00319992	119	0.09	Gene_Symbol=Hspa5 78 kDa glucose-regulated protein Tax_Id=10090 SWISS-PROT:P20029|TREMBL:A2AUF6;Q3TI47;Q3TKF8;Q3TUS2;Q3TWF2;Q3U6V3;Q3U7T8;Q3U9G2;Q3UEM8;Q9DC41|ENSEMBL:ENSMUSP00000028222;ENSMUSP00000097747|REFSEQ:NP_001156906;NP_071705|VEGA:OTTMUSP00000012896;OTTMUSP00000012897
IPI00153400	217	1.39	Gene_Symbol=H2afj Histone H2A.J Tax_Id=10090 SWISS-PROT:Q8R1M2|ENSEMBL:ENSMUSP00000074142|REFSEQ:NP_808356|VEGA:OTTMUSP00000025079
IPI00354363	177	0.52	Gene_Symbol=Rpl7a-ps10 Uncharacterized protein Tax_Id=10090 TREMBL:D3YVE6|ENSEMBL:ENSMUSP00000091314
IPI00222228	140	0.12	Gene_Symbol=4732456N10Rik hypothetical protein LOC239673 Tax_Id=10090 TREMBL:E9Q1Z0;Q148Q7;Q8BIS2|ENSEMBL:ENSMUSP00000023714|REFSEQ:NP_808385|VEGA:OTTMUSP00000035259
IPI00223444	157	0.48	Gene_Symbol=Hnrnpc Isoform 3 of Heterogeneous nuclear ribonucleoproteins C1/C2 Tax_Id=10090 SWISS-PROT:Q9Z204-3|TREMBL:Q9Z0Y3|REFSEQ:NP_001164454
IPI00132039	150	0.33	Gene_Symbol=Mtch2 Mitochondrial carrier homolog 2 Tax_Id=10090 SWISS-PROT:Q791V5|TREMBL:A2AFW7|ENSEMBL:ENSMUSP00000121851|REFSEQ:NP_062732|VEGA:OTTMUSP00000015114
IPI00554845	130	0.16	Gene_Symbol=Immt Uncharacterized protein Tax_Id=10090 SWISS-PROT:Q8CAQ8-5|TREMBL:A6H604;E9QLA0|ENSEMBL:ENSMUSP00000109793
IPI00120886	117	0.09	Gene_Symbol=Ybx1 Nuclease-sensitive element-binding protein 1 Tax_Id=10090 SWISS-PROT:P62960|TREMBL:Q3UBT1;Q60950;Q60951;Q71V06;Q810K5;Q8BRJ5|ENSEMBL:ENSMUSP00000078589|REFSEQ:NP_035862|VEGA:OTTMUSP00000009615
IPI00323806	112	0.41	Gene_Symbol=Rpl24 Putative uncharacterized protein Tax_Id=10090 TREMBL:E9QNJ0;Q3UW40|ENSEMBL:ENSMUSP00000110094
IPI00123510	105	0.1	Gene_Symbol=Pycr1 Pyrroline-5-carboxylate reductase 1, mitochondrial Tax_Id=10090 SWISS-PROT:Q922W5|TREMBL:Q3UTR5|ENSEMBL:ENSMUSP00000026133;ENSMUSP00000131199|REFSEQ:NP_659044|VEGA:OTTMUSP00000004476
IPI00340860	100	0.05	Gene_Symbol=Larp7 Isoform 1 of La-related protein 7 Tax_Id=10090 SWISS-PROT:Q05CL8-1|TREMBL:A3KML4|ENSEMBL:ENSMUSP00000029588|REFSEQ:NP_613059
IPI00123604	98	0.21	Gene_Symbol=Rpsa;LOC100505031 40S ribosomal protein SA Tax_Id=10090 SWISS-PROT:P14206|TREMBL:B2CY77|ENSEMBL:ENSMUSP00000035105|REFSEQ:NP_035159;XP_003086186
IPI00224505	93	0.47	Gene_Symbol=Rpl13;Gm12918;Gm15710 60S ribosomal protein L13 Tax_Id=10090 SWISS-PROT:P47963|ENSEMBL:ENSMUSP00000000756|REFSEQ:NP_058018;XP_001473412;XP_001475146;XP_003086498|VEGA:OTTMUSP00000017746
IPI00121676	88	0.17	Gene_Symbol=Elavl2 ELAV-like protein 2 Tax_Id=10090 SWISS-PROT:Q60899|TREMBL:Q564D8;Q91XI9|ENSEMBL:ENSMUSP00000008633|REFSEQ:NP_034616|VEGA:OTTMUSP00000008198
IPI00895105	83	0.91	Gene_Symbol=Far1 Uncharacterized protein Tax_Id=10090 TREMBL:D3Z072|ENSEMBL:ENSMUSP00000123274|VEGA:OTTMUSP00000041167
IPI00403589	82	0.28	Gene_Symbol=Gm10131;Erh Enhancer of rudimentary homolog Tax_Id=10090 SWISS-PROT:P84089|TREMBL:Q4FZH7|ENSEMBL:ENSMUSP00000021559|REFSEQ:NP_031977;XP_001478989|VEGA:OTTMUSP00000050549
IPI00133562	81	0.27	Gene_Symbol=Chchd3 Coiled-coil-helix-coiled-coil-helix domain-containing protein 3, mitochondrial Tax_Id=10090 SWISS-PROT:Q9CRB9|ENSEMBL:ENSMUSP00000070149|REFSEQ:NP_079612|VEGA:OTTMUSP00000015630
IPI00230754	79	0.2	Gene_Symbol=Slc25a11 Mitochondrial 2-oxoglutarate/malate carrier protein Tax_Id=10090 SWISS-PROT:Q9CR62|TREMBL:Q5SX53;Q9CTC7|ENSEMBL:ENSMUSP00000014750|REFSEQ:NP_077173|VEGA:OTTMUSP00000006344;OTTMUSP00000021234
IPI00461641	79	0.2	Gene_Symbol=Gm5453 Uncharacterized protein Tax_Id=10090 TREMBL:E9QP28|ENSEMBL:ENSMUSP00000079676|REFSEQ:XP_484309
IPI00111829	78	0.1	Gene_Symbol=Ebna1bp2 Probable rRNA-processing protein EBP2 Tax_Id=10090 SWISS-PROT:Q9D903|ENSEMBL:ENSMUSP00000030501|REFSEQ:NP_081208|VEGA:OTTMUSP00000009114
IPI00126716	78	0.15	Gene_Symbol=Eif4a3 Eukaryotic initiation factor 4A-III Tax_Id=10090 SWISS-PROT:Q91VC3|ENSEMBL:ENSMUSP00000026667|REFSEQ:NP_619610|VEGA:OTTMUSP00000004064
IPI00128818	78	0.07	Gene_Symbol=Dhx15 Putative pre-mRNA-splicing factor ATP-dependent RNA helicase DHX15 Tax_Id=10090 SWISS-PROT:O35286|TREMBL:Q3TFE5;Q3UKJ6|ENSEMBL:ENSMUSP00000031061|REFSEQ:NP_031865
IPI00127174	74	0.12	Gene_Symbol=Puf60 Isoform 2 of Poly(U)-binding-splicing factor PUF60 Tax_Id=10090 SWISS-PROT:Q3UEB3-2|ENSEMBL:ENSMUSP00000002599|REFSEQ:NP_598452
IPI00754992	69	0.05	Gene_Symbol=Rpn2 Uncharacterized protein Tax_Id=10090 TREMBL:A2ACG7|ENSEMBL:ENSMUSP00000029171|VEGA:OTTMUSP00000017301
IPI00471047	69	0.24	Gene_Symbol=Rps4y2 Uncharacterized protein Tax_Id=10090 TREMBL:Q3V1Z5|ENSEMBL:ENSMUSP00000071658|VEGA:OTTMUSP00000025651;OTTMUSP00000042653
IPI00127415	69	0.1	Gene_Symbol=Npm1 Nucleophosmin Tax_Id=10090 SWISS-PROT:Q61937|TREMBL:Q3U536;Q5SQB7;Q5U438|ENSEMBL:ENSMUSP00000075067|REFSEQ:NP_032748|VEGA:OTTMUSP00000005572
IPI00988343	67	0.04	Gene_Symbol=Krt78 Uncharacterized protein Tax_Id=10090 TREMBL:E9Q464;Q0VDM9;Q0VDN0;Q4L0E6|ENSEMBL:ENSMUSP00000062188
IPI00848816	65	0.18	Gene_Symbol=LOC100048522 cofilin-1-like Tax_Id=10090 REFSEQ:XP_001480334
IPI00121135	64	0.64	Gene_Symbol=Srsf2 Serine/arginine-rich splicing factor 2 Tax_Id=10090 SWISS-PROT:Q62093|TREMBL:A2AA29;Q99MY4;Q99MY5|ENSEMBL:ENSMUSP00000090059;ENSMUSP00000120086|REFSEQ:NP_035488|VEGA:OTTMUSP00000004038;OTTMUSP00000036119
IPI00230730	64	0.82	Gene_Symbol=Hist2h3b;Hist1h3e;Hist1h3c;Hist2h3c2-ps;Hist1h3f;Hist2h3c1;Hist1h3b;Hist1h3d Histone H3.2 Tax_Id=10090 SWISS-PROT:P84228|TREMBL:A1L0U3;B9EI85|ENSEMBL:ENSMUSP00000074994;ENSMUSP00000088284;ENSMUSP00000089295;ENSMUSP00000089346;ENSMUSP00000096442;ENSMUSP00000100737;ENSMUSP00000100739|REFSEQ:NP_038576;NP_473386;NP_783584;NP_835510;NP_835511;NP_835512;NP_835587;NP_835734|VEGA:OTTMUSP00000…
IPI00125901	62	0.2	Gene_Symbol=Rps13;Gm12270 40S ribosomal protein S13 Tax_Id=10090 SWISS-PROT:P62301|TREMBL:Q5BLJ7|ENSEMBL:ENSMUSP00000082124;ENSMUSP00000091035;ENSMUSP00000126294|REFSEQ:NP_080809;XP_003086945
IPI00222548	62	0.42	Gene_Symbol=Rpl29;Gm13841;Gm8210 60S ribosomal protein L29 Tax_Id=10090 SWISS-PROT:P47915|TREMBL:Q5M8M8|ENSEMBL:ENSMUSP00000080203;ENSMUSP00000117834|REFSEQ:NP_033108;XP_003085397;XP_003086537;XP_979163;XP_990228;XP_996735|VEGA:OTTMUSP00000045901
IPI00314443	62	0.03	Gene_Symbol=Adam17 Uncharacterized protein Tax_Id=10090 TREMBL:E9PXU2;Q3UNK7|ENSEMBL:ENSMUSP00000099087|VEGA:OTTMUSP00000023112
IPI00458958	61	0.11	Gene_Symbol=Rrp15 RRP15-like protein Tax_Id=10090 SWISS-PROT:Q9CYX7|ENSEMBL:ENSMUSP00000001339|REFSEQ:NP_080317|VEGA:OTTMUSP00000048400
IPI00132578	54	0.12	Gene_Symbol=Mrto4 mRNA turnover protein 4 homolog Tax_Id=10090 SWISS-PROT:Q9D0I8|TREMBL:A2AMU9|ENSEMBL:ENSMUSP00000099561|VEGA:OTTMUSP00000010544
IPI00133708	54	0.04	Gene_Symbol=D1Pas1 Putative ATP-dependent RNA helicase Pl10 Tax_Id=10090 SWISS-PROT:P16381|TREMBL:B9EIA2|ENSEMBL:ENSMUSP00000035261|REFSEQ:NP_149068|VEGA:OTTMUSP00000037151
IPI00989154	49	0.18	Gene_Symbol=Gm10163 60S ribosomal protein L21-like Tax_Id=10090 REFSEQ:XP_003086795
IPI00461621	49	0.08	Gene_Symbol=Snrnp40 U5 small nuclear ribonucleoprotein 40 kDa protein Tax_Id=10090 SWISS-PROT:Q6PE01|ENSEMBL:ENSMUSP00000101616|REFSEQ:NP_079921
IPI00453924	48	0.31	Gene_Symbol=Rpl37;Gm13826 60S ribosomal protein L37 Tax_Id=10090 SWISS-PROT:Q9D823|ENSEMBL:ENSMUSP00000046506|REFSEQ:NP_080345;XP_003085395;XP_003086534
IPI00229472	46	0.04	Gene_Symbol=Rbm28 RNA-binding protein 28 Tax_Id=10090 SWISS-PROT:Q8CGC6|TREMBL:Q8R2W6|ENSEMBL:ENSMUSP00000007993|REFSEQ:NP_598686|VEGA:OTTMUSP00000050588
IPI01027007	43	0.55	Gene_Symbol=Pabpn1 7 kDa protein Tax_Id=10090 ENSEMBL:ENSMUSP00000133579
IPI00124287	43	0.05	Gene_Symbol=Pabpc1 Polyadenylate-binding protein 1 Tax_Id=10090 SWISS-PROT:P29341|TREMBL:Q05DT1;Q3U8U8;Q8BN32;Q99KL3;Q9DBE3|ENSEMBL:ENSMUSP00000001809|REFSEQ:NP_032800|VEGA:OTTMUSP00000021349
IPI00308885	39	0.05	Gene_Symbol=Hspd1 Isoform 1 of 60 kDa heat shock protein, mitochondrial Tax_Id=10090 SWISS-PROT:P63038-1|ENSEMBL:ENSMUSP00000027123|REFSEQ:NP_034607|VEGA:OTTMUSP00000024365
IPI00133955	39	0.32	Gene_Symbol=Snrpe Small nuclear ribonucleoprotein E Tax_Id=10090 SWISS-PROT:P62305|ENSEMBL:ENSMUSP00000128400|REFSEQ:NP_033253|VEGA:OTTMUSP00000049358
IPI00322145	38	0.08	Gene_Symbol=Ptplad1 3-hydroxyacyl-CoA dehydratase 3 Tax_Id=10090 SWISS-PROT:Q8K2C9|ENSEMBL:ENSMUSP00000044955|REFSEQ:NP_067320
IPI00411097	38	0.03	Gene_Symbol=2610101N10Rik Isoform 3 of U2 snRNP-associated SURP motif-containing protein Tax_Id=10090 SWISS-PROT:Q6NV83-3|TREMBL:E9QM87|ENSEMBL:ENSMUSP00000077482|REFSEQ:NP_080752
IPI00453982	38	0.07	Gene_Symbol=Rcor3 Isoform 1 of REST corepressor 3 Tax_Id=10090 SWISS-PROT:Q6PGA0-1|TREMBL:B2RSN6|ENSEMBL:ENSMUSP00000073004|REFSEQ:NP_659063
IPI00117642	37	0.04	Gene_Symbol=Gtpbp4 Nucleolar GTP-binding protein 1 Tax_Id=10090 SWISS-PROT:Q99ME9|TREMBL:Q3TPJ4;Q3UR29;Q8CCQ5|ENSEMBL:ENSMUSP00000021574|REFSEQ:NP_081276
IPI00126176	37	0.1	Gene_Symbol=Racgap1 Rac GTPase-activating protein 1 Tax_Id=10090 SWISS-PROT:Q9WVM1|ENSEMBL:ENSMUSP00000023756;ENSMUSP00000126417;ENSMUSP00000131182|REFSEQ:NP_036155|VEGA:OTTMUSP00000050478;OTTMUSP00000050479
IPI00467152	37	0.08	Gene_Symbol=Gnai1 Guanine nucleotide-binding protein G(i) subunit alpha-1 Tax_Id=10090 SWISS-PROT:B2RSH2|TREMBL:Q61018|ENSEMBL:ENSMUSP00000074259|REFSEQ:NP_034435
IPI00224740	36	0.23	Gene_Symbol=Pfn1 Profilin-1 Tax_Id=10090 SWISS-PROT:P62962|TREMBL:Q3U7V7;Q5SX50;Q8CEH8|ENSEMBL:ENSMUSP00000018437|REFSEQ:NP_035202|VEGA:OTTMUSP00000006342;OTTMUSP00000021516
IPI00127707	36	0.09	Gene_Symbol=Pcbp2 Isoform 1 of Poly(rC)-binding protein 2 Tax_Id=10090 SWISS-PROT:Q61990-1|TREMBL:B2M1R7;Q3TF69|ENSEMBL:ENSMUSP00000076294|REFSEQ:NP_001096635
IPI00284978	36	0.11	Gene_Symbol=Mrpl9 39S ribosomal protein L9, mitochondrial Tax_Id=10090 SWISS-PROT:Q99N94|TREMBL:Q14B21;Q8CA04|ENSEMBL:ENSMUSP00000029786|REFSEQ:NP_084392|VEGA:OTTMUSP00000025560
IPI00988101	35	0.11	Gene_Symbol=Gm8841 40S ribosomal protein S2-like Tax_Id=10090 REFSEQ:XP_003086745
IPI00336362	35	0.06	Gene_Symbol=Aldh1a7 Aldehyde dehydrogenase, cytosolic 1 Tax_Id=10090 SWISS-PROT:O35945|TREMBL:B2RTL5|ENSEMBL:ENSMUSP00000025656|REFSEQ:NP_036051|VEGA:OTTMUSP00000035734
IPI00130510	35	0.06	Gene_Symbol=Ppan Suppressor of SWI4 1 homolog Tax_Id=10090 SWISS-PROT:Q91YU8|ENSEMBL:ENSMUSP00000004203|REFSEQ:NP_663585|VEGA:OTTMUSP00000028205
IPI00320217	34	0.06	Gene_Symbol=Cct2 T-complex protein 1 subunit beta Tax_Id=10090 SWISS-PROT:P80314|TREMBL:Q542X7|ENSEMBL:ENSMUSP00000036288|REFSEQ:NP_031662
IPI00381655	33	0.16	Gene_Symbol=Gm6436 40S ribosomal protein S18-like Tax_Id=10090 REFSEQ:XP_001001941;XP_893065
IPI00121309	33	0.11	Gene_Symbol=Ndufs3 NADH dehydrogenase [ubiquinone] iron-sulfur protein 3, mitochondrial Tax_Id=10090 SWISS-PROT:Q9DCT2|ENSEMBL:ENSMUSP00000005647|REFSEQ:NP_080964|VEGA:OTTMUSP00000015131
IPI00473532	33	0.14	Gene_Symbol=Gm10020 Ribosomal protein L15 Tax_Id=10090 TREMBL:E9QAZ2|ENSEMBL:ENSMUSP00000130678|REFSEQ:XP_001473857;XP_003086009
IPI00620167	32	0.05	Gene_Symbol=Pes1 Uncharacterized protein Tax_Id=10090 SWISS-PROT:Q9EQ61|TREMBL:Q5SQ20|ENSEMBL:ENSMUSP00000020705;ENSMUSP00000105612|REFSEQ:NP_075027|VEGA:OTTMUSP00000005229
IPI00230394	32	0.05	Gene_Symbol=Lmnb1 Lamin-B1 Tax_Id=10090 SWISS-PROT:P14733|TREMBL:Q8C553|ENSEMBL:ENSMUSP00000025486|REFSEQ:NP_034851|VEGA:OTTMUSP00000017522
IPI00848921	30	0.25	Gene_Symbol=Gm2178 Uncharacterized protein Tax_Id=10090 TREMBL:D3YWC0|ENSEMBL:ENSMUSP00000100531|REFSEQ:XP_001472808;XP_003085951
IPI00651797	29	0.09	Gene_Symbol=Gm10044 ankyrin repeat domain-containing protein 26 Tax_Id=10090 TREMBL:Q8BY84|REFSEQ:XP_001472967;XP_001477253
IPI00312128	27	0.04	Gene_Symbol=Trim28 Isoform 1 of Transcription intermediary factor 1-beta Tax_Id=10090 SWISS-PROT:Q62318-1|TREMBL:Q3UDN8;Q5EBP9|ENSEMBL:ENSMUSP00000005705|REFSEQ:NP_035718|VEGA:OTTMUSP00000028258
IPI00656325	25	0.04	Gene_Symbol=Nsf Vesicle-fusing ATPase Tax_Id=10090 SWISS-PROT:P46460|ENSEMBL:ENSMUSP00000099364|REFSEQ:NP_032766|VEGA:OTTMUSP00000002926
IPI00222565	25	0.08	Gene_Symbol=Isg20l2 Interferon-stimulated 20 kDa exonuclease-like 2 Tax_Id=10090 SWISS-PROT:Q3U1G5|TREMBL:Q8BVS4|ENSEMBL:ENSMUSP00000059783|REFSEQ:NP_808331|VEGA:OTTMUSP00000043597
IPI00223425	24	0.07	Gene_Symbol=Rbm9 Isoform 1 of RNA binding protein fox-1 homolog 2 Tax_Id=10090 SWISS-PROT:Q8BP71-1|ENSEMBL:ENSMUSP00000130739|REFSEQ:NP_444334
IPI00111770	23	0.43	Gene_Symbol=Atp5k ATP synthase subunit e, mitochondrial Tax_Id=10090 SWISS-PROT:Q06185|TREMBL:Q5EBI8|ENSEMBL:ENSMUSP00000051222|REFSEQ:NP_031533|VEGA:OTTMUSP00000036801
IPI00276866	23	0.03	Gene_Symbol=Nat10 N-acetyltransferase 10 Tax_Id=10090 SWISS-PROT:Q8K224|ENSEMBL:ENSMUSP00000028608|REFSEQ:NP_694766|VEGA:OTTMUSP00000015801
IPI00399483	22	0.54	Gene_Symbol=Fau 40S ribosomal protein S30 Tax_Id=10090 SWISS-PROT:P62862
IPI00856585	22	0.77	Gene_Symbol=Sh3tc1 Uncharacterized protein Tax_Id=10090 TREMBL:F6UWL1|ENSEMBL:ENSMUSP00000123034|VEGA:OTTMUSP00000029984
IPI00454140	22	0.02	Gene_Symbol=Skiv2l superkiller viralicidic activity 2-like Tax_Id=10090 TREMBL:O70349;Q3TE28;Q3TW36;Q6NZR5;Q8C2W7;Q8CDP6;Q8R3X0|ENSEMBL:ENSMUSP00000036265|REFSEQ:NP_067312
IPI00459493	22	0.05	Gene_Symbol=Tcp1 Isoform 1 of T-complex protein 1 subunit alpha Tax_Id=10090 SWISS-PROT:P11983-1|ENSEMBL:ENSMUSP00000116108|REFSEQ:NP_038714|VEGA:OTTMUSP00000035355
IPI00229529	20	0.02	Gene_Symbol=Rp1l1 Retinitis pigmentosa 1-like 1 protein Tax_Id=10090 SWISS-PROT:Q8CGM2|TREMBL:A1L340|ENSEMBL:ENSMUSP00000055449|REFSEQ:NP_666358
IPI00130988	19	0.06	Gene_Symbol=Dhcr7 7-dehydrocholesterol reductase Tax_Id=10090 SWISS-PROT:O88455|TREMBL:Q3UIQ5;Q4FJX5|ENSEMBL:ENSMUSP00000073541;ENSMUSP00000117659;ENSMUSP00000121782|REFSEQ:NP_031882|VEGA:OTTMUSP00000031694;OTTMUSP00000031831
IPI00469235	17	0.05	Gene_Symbol=Larp4b Isoform 2 of La-related protein 4B Tax_Id=10090 SWISS-PROT:Q6A0A2-2|ENSEMBL:ENSMUSP00000046477
IPI00123565	16	0.06	Gene_Symbol=Aatf Isoform 1 of Protein AATF Tax_Id=10090 SWISS-PROT:Q9JKX4-1|TREMBL:Q3URN5|ENSEMBL:ENSMUSP00000018841|REFSEQ:NP_062790|VEGA:OTTMUSP00000000935
