# Supplementary material for: The long non‐coding RNA Paupar promotes KAP1‐dependent chromatin changes and regulates olfactory bulb neurogenesis
Source: EMBO J. 2018 Apr 16;37(10):e98219. doi: 10.15252/embj.201798219 (PMC5978383; doi:10.15252/embj.201798219)
Supplement: Supplementary file 4 — Dataset EV2 [file EMBJ-37-e98219-s004.xlsx]

## Sheet: KAP1_Regulated_Genes
	Data Set EV2: KAP1 regulated genes
Transcripts Cluster Id	Fold change Kap1KO vs Control	Control_11	Control_12	Control_13	Kap1KO_61	Kap1KO_62	Kap1KO_63	Gene Title	Gene Symbol	Cytoband	GO Description
10359689	14.1057	99.0745	74.7357	86.9875	1173.74	1220.68	1261.72	ATPase, Na+/K+ transporting, beta 1 polypeptide	Atp1b1	1q24.1	response to hypoxia /// sodium:potassium-exchanging ATPase activity /// protein binding /// plasma membrane /// sodium:potassium-exchanging ATPase complex /// caveola /// ATP biosynthetic process /// transport /// ion transport /// potassium ion transport /// sodium ion transport /// membrane /// integral to membrane /// basolateral plasma membrane /// basolateral plasma membrane /// apical plasm…
10501374	10.209	103.377	116.542	86.0559	971.318	1067.11	1064.29	RIKEN cDNA 5330417C22 gene	5330417C22Rik	3q13.13	molecular_function /// integral to plasma membrane /// membrane /// integral to membrane /// macroautophagy /// regulation of apoptotic process /// positive regulation of vacuole organization /// positive regulation of autophagic vacuole assembly
10518358	8.77331	48.5542	58.2256	45.3719	431	463.685	433.428	RIKEN cDNA 2610305D13 gene	2610305D13Rik	4q31.22	molecular_function /// cellular_component /// biological_process /// metal ion binding
10423333	6.332	93.0293	74.3776	71.0931	490.422	501.037	508.244	family with sequence similarity 134, member B	Fam134b	15q12	molecular_function /// Golgi apparatus /// cis-Golgi network /// membrane /// integral to membrane /// sensory perception of pain
10416057	6.0486	128.791	180.91	132.736	928.761	881.548	835.894	clusterin	Clu	14q23.3	extracellular region /// extracellular space /// nucleus /// cytoplasm /// mitochondrion /// endoplasmic reticulum /// anti-apoptosis /// cell death /// positive regulation of cell proliferation /// induction of apoptosis by intracellular signals /// membrane /// aggresome /// growth cone /// endocrine pancreas development /// cytoplasmic vesicle /// ubiquitin protein ligase binding /// positive …
10359480	5.7431	61.2406	57.248	62.4043	354.682	339.004	344.674	dynamin 3	Dnm3	1q23.3	nucleotide binding /// GTPase activity /// GTP binding /// phospholipid binding /// cytoplasm /// mitochondrion /// cytoskeleton /// microtubule /// GTP catabolic process /// endocytosis /// synapse assembly /// postsynaptic density /// hydrolase activity /// dendritic spine /// filopodium assembly /// perinuclear region of cytoplasm
10571198	4.53365	39.1127	40.7131	38.7707	181.232	190.796	166.378	predicted gene 1698	Gm1698	8p21.1	---
10499062	4.30416	125.373	94.9971	81.8787	429.31	414.426	437.051	FH2 domain containing 1	Fhdc1	3p12.1	molecular_function /// actin binding /// cellular_component /// biological_process /// cellular component organization /// actin cytoskeleton organization
10469020	4.2185	117.312	109.842	87.3494	409.643	458.614	449.772	BEN domain containing 7	Bend7	2p25.2	molecular_function /// cellular_component /// biological_process
10358982	4.16809	120.117	98.0862	87.7528	399.381	450.813	415.815	major histocompatibility complex, class I-related	Mr1	1q23.1	antigen processing and presentation of peptide antigen via MHC class I /// endoplasmic reticulum /// immune response /// membrane /// integral to membrane /// antigen processing and presentation /// MHC class I protein complex
10564270	4.01753	37.4647	32.8139	32.2816	119.563	141.44	152.175	---	---	7q11.22	---
10586880	3.80275	37.6454	37.0589	36.37	130.888	154.641	137.852	zinc finger protein 280D	Zfp280d	9q21.12 /// 9q21.11	DNA binding /// intracellular /// nucleus /// transcription, DNA-dependent /// regulation of transcription, DNA-dependent /// biological_process /// zinc ion binding /// metal ion binding
10447224	3.60979	153.28	156.367	128.851	511.537	544.68	521.371	dynein cytoplasmic 2 light intermediate chain 1	Dync2li1	---	molecular_function /// motor activity /// cytoplasm /// cytoskeleton /// microtubule /// cilium /// multicellular organismal development /// determination of left/right symmetry /// cell projection organization /// dynein complex /// intraflagellar transport particle /// motile primary cilium /// cilium axoneme /// cilium assembly /// cell projection /// apical part of cell
10409866	3.55425	209.319	258.725	189.579	762.911	754.273	801.08	cytotoxic T lymphocyte-associated protein 2 beta	Ctla2b	13q21.2	cysteine-type endopeptidase inhibitor activity /// protein binding /// cellular_component /// cysteine-type peptidase activity /// negative regulation of endopeptidase activity
10477717	3.54355	667.725	683.883	623.744	2336.92	2430.26	2231.55	protein C receptor, endothelial	Procr	2q24.1	receptor activity /// centrosome /// protein C-terminus binding /// negative regulation of coagulation /// negative regulation of coagulation
10455514	3.32283	123.516	117.464	112.716	375.21	428.63	373.062	potassium intermediate/small conductance calcium-activated channel, subfamily N, member 2	Kcnn2	18q21.1	ion channel activity /// calmodulin binding /// transport /// ion transport /// potassium ion transport /// calcium-activated potassium channel activity /// membrane /// integral to membrane /// small conductance calcium-activated potassium channel activity
10502359	3.26145	301.208	219.348	190.342	728.446	784.006	763.928	dual adaptor for phosphotyrosine and 3-phosphoinositides 1	Dapp1	3q22.3	phospholipid binding /// phosphatidylinositol-3,4,5-trisphosphate binding /// cytoplasm /// plasma membrane /// phosphatidylinositol 3-kinase complex /// membrane /// phosphatidylinositol 3-kinase regulator activity /// phosphatidylinositol-3,4-bisphosphate binding
10522060	3.207	223.148	214.562	185.689	623.567	669.113	702.822	family with sequence similarity 114, member A1	Fam114a1	5q12.3	molecular_function /// cellular_component /// cytoplasm /// biological_process
10359161	3.18176	103.337	90.4434	96.9561	292.208	317.638	314.473	sterol O-acyltransferase 1	Soat1	1q23.1	fatty-acyl-CoA binding /// sterol O-acyltransferase activity /// sterol O-acyltransferase activity /// endoplasmic reticulum /// endoplasmic reticulum membrane /// microsome /// lipid metabolic process /// steroid metabolic process /// cholesterol metabolic process /// cholesterol metabolic process /// O-acyltransferase activity /// macrophage derived foam cell differentiation /// cholesterol sto…
10391286	3.13443	101.052	107.027	114.353	328.698	324.167	357.432	signal transducer and activator of transcription 5B	Stat5b	11q22.1	allantoin metabolic process /// RNA polymerase II core promoter sequence-specific DNA binding /// luteinization /// luteinization /// natural killer cell differentiation /// liver development /// DNA binding /// DNA binding /// double-stranded DNA binding /// sequence-specific DNA binding transcription factor activity /// signal transducer activity /// calcium ion binding /// protein binding /// …
10367673	3.11755	560.795	588.583	500.228	1680.51	1790.43	1662.72	pleckstrin homology domain containing, family G (with RhoGef domain) member 1	Plekhg1	10p15.1	molecular_function /// cellular_component /// biological_process
10507137	3.10996	194.664	193.056	175.334	594.925	621.739	535.829	PDZK1 interacting protein 1	Pdzk1ip1	4q26	molecular_function /// cellular_component /// biological_process /// membrane /// integral to membrane
10509514	3.07032	232.529	234.519	251.592	684.189	737.674	786.796	SH2 domain containing 5	Sh2d5	4q28.3	molecular_function /// cellular_component /// biological_process
10349319	3.06607	251.852	213.512	230.564	706.222	707.363	715.352	secretin receptor	Sctr	1p11.1	signal transducer activity /// receptor activity /// transmembrane signaling receptor activity /// G-protein coupled receptor activity /// plasma membrane /// signal transduction /// cell surface receptor signaling pathway /// G-protein coupled receptor signaling pathway /// secretin receptor activity /// membrane /// integral to membrane /// peptide binding
10519607	3.04538	292.612	245.768	200.397	724.675	745.241	753.691	RIKEN cDNA 4930420K17 gene	4930420K17Rik	5p15.31	molecular_function /// cellular_component /// biological_process
10606868	2.98875	234.049	225.463	161.686	577.376	588.942	669.869	brain expressed gene 1	Bex1	Xq26.2	RNA polymerase II activating transcription factor binding /// positive regulation of neuroblast proliferation /// protein binding /// nucleus /// nucleus /// transcription factor complex /// cytoplasm /// cytoplasm /// multicellular organismal development /// nervous system development /// cell differentiation /// negative regulation of neuron differentiation /// positive regulation of transcript…
10455784	2.97294	177.502	175.082	164.998	481.842	537.846	519.902	GRAM domain containing 3	Gramd3	18q21.32	molecular_function /// cellular_component /// biological_process
10459747	2.96759	178.777	176.434	185.447	488.685	539.573	579.76	mitogen-activated protein kinase 4	Mapk4	18q23	nucleotide binding /// protein kinase activity /// protein serine/threonine kinase activity /// MAP kinase activity /// ATP binding /// intracellular /// nucleus /// cytoplasm /// protein phosphorylation /// cell cycle /// kinase activity /// phosphorylation /// transferase activity /// transferase activity, transferring phosphorus-containing groups /// protein kinase binding /// signal transduct…
10498053	2.94554	221.485	210.265	200.144	628.13	626.653	605.165	mitochondria localized glutamic acid rich protein	Mgarp	3p21.2	protein binding /// intracellular /// mitochondrion /// protein targeting to mitochondrion /// anterograde axon cargo transport /// retrograde axon cargo transport /// positive regulation of mitochondrion organization /// membrane /// integral to membrane /// axon transport of mitochondrion /// integral to mitochondrial outer membrane /// cellular response to hypoxia /// cellular response to gona…
10549276	2.92314	158.538	133.186	111.962	385.973	395.151	387.166	basic helix-loop-helix family, member e41	Bhlhe41	6q24.3	negative regulation of transcription from RNA polymerase II promoter /// negative regulation of transcription from RNA polymerase II promoter /// negative regulation of transcription from RNA polymerase II promoter /// RNA polymerase II core promoter proximal region sequence-specific DNA binding /// sequence-specific DNA binding RNA polymerase II transcription factor activity /// RNA polymerase I…
10462618	2.89978	447.862	447.826	386.18	1229.55	1201.63	1278.27	interferon-induced protein with tetratricopeptide repeats 3	Ifit3	19q13.11	protein binding /// cellular response to interferon-alpha /// cellular response to interferon-beta
10400844	2.89258	392.797	391.765	381.281	1143.94	1151.32	1078.18	liver glycogen phosphorylase	Pygl	12q15	nucleotide binding /// purine base binding /// catalytic activity /// phosphorylase activity /// ATP binding /// soluble fraction /// cytoplasm /// plasma membrane /// carbohydrate metabolic process /// glycogen metabolic process /// glycogen metabolic process /// glycogen catabolic process /// 5-phosphoribose 1-diphosphate biosynthetic process /// drug binding /// metabolic process /// glycogen …
10537353	2.87734	196.398	181.261	137.043	465.685	507.354	491.89	tetratricopeptide repeat domain 26	Ttc26	6p21.2	molecular_function /// cellular_component /// biological_process
10368881	2.87424	49.1561	50.3694	65.4776	134.423	177.151	161.656	armadillo repeat containing 2	Armc2	10q11.1	molecular_function /// cellular_component /// biological_process
10507040	2.82807	144.417	115.52	111.985	357.57	365.032	323.75	spermatogenesis associated 6	Spata6	4q25	molecular_function /// cellular_component /// extracellular region /// multicellular organismal development /// spermatogenesis /// biological_process /// cell differentiation
10557106	2.78421	152.811	148.436	154.696	440.489	433.203	396.875	heparan sulfate (glucosamine) 3-O-sulfotransferase 2	Hs3st2	7q32.1	molecular_function /// cellular_component /// Golgi apparatus /// circadian rhythm /// sulfotransferase activity /// membrane /// integral to membrane /// transferase activity /// [heparan sulfate]-glucosamine 3-sulfotransferase 2 activity
10501229	2.77372	263.942	197.233	180.44	571.308	605.698	579.273	glutathione S-transferase, mu 1	Gstm1	3q13.12	glutathione transferase activity /// steroid binding /// protein binding /// extracellular region /// cytoplasm /// glutathione metabolic process /// metabolic process /// transferase activity /// protein homodimerization activity
10494428	2.76757	145.057	146.52	133.76	364.809	408.26	404.627	thioredoxin interacting protein	Txnip	3q11.2	negative regulation of transcription from RNA polymerase II promoter /// enzyme inhibitor activity /// protein binding /// nucleus /// cytoplasm /// cytoplasm /// mitochondrial intermembrane space /// transcription, DNA-dependent /// regulation of transcription, DNA-dependent /// protein import into nucleus /// response to oxidative stress /// cell cycle /// keratinocyte differentiation /// ubiqu…
10523297	2.71259	173.647	165.54	141.526	410.685	450.252	439.134	cyclin G2	Ccng2	5q15	nucleus /// cytoplasm /// cell cycle /// mitosis /// cell division /// regulation of cell cycle
10520452	2.69949	180.797	137.543	100.225	329.796	395.572	375.821	interleukin 6	Il6	5p13.3	neutrophil apoptotic process /// neutrophil apoptotic process /// neutrophil apoptotic process /// hepatic immune response /// positive regulation of acute inflammatory response /// receptor binding /// cytokine activity /// cytokine activity /// interleukin-6 receptor binding /// interleukin-6 receptor binding /// protein binding /// extracellular region /// extracellular space /// extracellular…
10457323	2.69787	81.0878	84.9296	84.5907	229.462	229.388	217.33	mohawk homeobox	Mkx	18p11.31	negative regulation of transcription from RNA polymerase II promoter /// sequence-specific DNA binding RNA polymerase II transcription factor activity /// RNA polymerase II transcription factor binding /// tendon sheath development /// DNA binding /// sequence-specific DNA binding transcription factor activity /// protein binding /// nucleus /// transcription factor complex /// regulation of tran…
10345046	2.69578	87.3142	91.2741	86.6787	237.419	226.279	251.907	EF-hand domain (C-terminal) containing 1	Efhc1	1p36.12	calcium ion binding /// cilium /// axoneme /// cellular calcium ion homeostasis /// protein C-terminus binding /// flagellum /// neuronal cell body /// positive regulation of apoptotic process
10409876	2.68561	353.894	386.207	264.723	872.373	878.148	914.837	cytotoxic T lymphocyte-associated protein 2 alpha	Ctla2a	13q21.2	molecular_function /// extracellular region /// cysteine-type peptidase activity /// negative regulation of protein processing /// dendrite /// regulation of regulatory T cell differentiation /// negative regulation of inflammatory response
10594044	2.67052	372.076	377.252	368.678	987.574	987.574	1010.55	immunoglobulin superfamily containing leucine-rich repeat	Islr	9q12	extracellular region
10458589	2.65907	59.1761	61.81	64.4296	154.531	175.713	163.177	PRELI domain containing 2	Prelid2	18q12.3	molecular_function /// mitochondrion /// biological_process
10522090	2.62936	169.606	124.087	107.123	324.29	375.498	336.556	WD repeat domain 19	Wdr19	5q12.3	molecular_function /// cytoplasm /// cytoskeleton /// cilium /// biological_process /// cell projection organization /// nonmotile primary cilium /// motile cilium /// photoreceptor connecting cilium /// cell projection
10510201	2.62864	83.7301	89.0091	84.7848	223.375	231.438	222.003	reduced expression 2 /// predicted gene 13242 /// predicted gene 13247 /// zinc finger protein 160-like /// zinc finger protein 160-like /// zinc finger protein 600	Rex2 /// Gm13242 /// Gm13247 /// LOC100862458 /// LOC673430 /// Zfp600	4q31.21	molecular_function /// cellular_component /// biological_process /// metal ion binding /// nucleus
10469312	2.62058	232.754	238.277	211.33	615.415	579.686	591.253	phosphotriesterase related /// C1q-like 3	Pter /// C1ql3	2p24.3	cellular_component /// zinc ion binding /// catabolic process /// hydrolase activity /// hydrolase activity, acting on ester bonds /// metal ion binding /// protein binding /// extracellular region /// collagen /// regulation of synapse organization
10590821	2.59821	99.043	90.4564	76.8121	218.661	241.183	228.874	RIKEN cDNA 9230110C19 gene	9230110C19Rik	9p24.1	molecular_function /// cellular_component /// biological_process
10470614	2.59354	49.3282	55.8004	61.0207	158.588	145.755	126.764	adenylate kinase 8	Ak8	2p23.2	nucleotide binding /// adenylate kinase activity /// cytidylate kinase activity /// ATP binding /// cellular_component /// cytoplasm /// nucleobase-containing compound metabolic process /// kinase activity /// phosphorylation /// transferase activity /// nucleobase-containing compound kinase activity
10344679	2.59085	181.154	170.168	164.771	427.894	449.907	458.853	suppression of tumorigenicity 18	St18	1p36.31	negative regulation of transcription from RNA polymerase II promoter /// DNA binding /// sequence-specific DNA binding transcription factor activity /// nucleus /// transcription, DNA-dependent /// regulation of transcription, DNA-dependent /// zinc ion binding /// metal ion binding
10404380	2.57264	90.4614	117.279	108.085	276.972	261.782	269.285	dual specificity phosphatase 22	Dusp22	13q12.3	negative regulation of transcription from RNA polymerase II promoter /// phosphoprotein phosphatase activity /// protein tyrosine phosphatase activity /// protein binding /// cellular_component /// nucleus /// cytoplasm /// protein dephosphorylation /// transforming growth factor beta receptor signaling pathway /// protein tyrosine/serine/threonine phosphatase activity /// dephosphorylation /// h…
10407124	2.51581	42.2876	37.2269	29.3206	84.4389	100.463	86.6424	phosphodiesterase 4D, cAMP specific	Pde4d	13q34	cell fraction /// catalytic activity /// cyclic-nucleotide phosphodiesterase activity /// 3',5'-cyclic-nucleotide phosphodiesterase activity /// 3',5'-cyclic-AMP phosphodiesterase activity /// cytoplasm /// Golgi apparatus /// centrosome /// cytoskeleton /// plasma membrane /// cAMP catabolic process /// cAMP catabolic process /// smooth muscle contraction /// signal transduction /// phosphoric d…
10416837	2.48362	141.781	143.132	122.223	312.484	357.747	339.907	immunoresponsive gene 1	Irg1	14q32.32	propionate catabolic process /// response to lipopolysaccharide /// 2-methylcitrate dehydratase activity
10469622	2.47104	56.9581	62.0404	59.8365	145.563	150.567	145.563	G protein-coupled receptor 158	Gpr158	2p24.1	molecular_function /// signal transducer activity /// receptor activity /// G-protein coupled receptor activity /// cellular_component /// plasma membrane /// signal transduction /// G-protein coupled receptor signaling pathway /// biological_process /// membrane /// integral to membrane
10360391	2.43894	73.9049	84.1697	80.1282	195.904	228.221	161.74	interferon activated gene 203 /// uncharacterized LOC100862473 /// interferon-activable protein 203-like /// predicted gene 16340	Ifi203 /// LOC100862473 /// LOC100862472 /// Gm16340	1q25.1	nucleus /// cellular response to interferon-beta
10466587	2.43072	91.6079	74.0013	71.7013	207.078	181.969	185.256	RAR-related orphan receptor beta	Rorb	19p13.11	DNA binding /// sequence-specific DNA binding transcription factor activity /// sequence-specific DNA binding transcription factor activity /// steroid hormone receptor activity /// receptor activity /// ligand-activated sequence-specific DNA binding RNA polymerase II transcription factor activity /// protein binding /// nucleus /// transcription, DNA-dependent /// regulation of transcription, DN…
10530306	2.42673	1020.36	943.129	908.643	2196.02	2283.1	2492.41	paired-like homeobox 2b	Phox2b	5q13.1	nuclear chromatin /// RNA polymerase II regulatory region sequence-specific DNA binding /// neuron migration /// noradrenergic neuron differentiation /// DNA binding /// sequence-specific DNA binding transcription factor activity /// nucleus /// regulation of transcription, DNA-dependent /// multicellular organismal development /// negative regulation of cell proliferation /// glial cell differen…
10467319	2.41252	667.639	659.832	615.275	1504.22	1578.27	1603.11	retinol binding protein 4, plasma	Rbp4	19q13.12	eye development /// eye development /// transporter activity /// retinoid binding /// extracellular region /// extracellular space /// extracellular space /// gluconeogenesis /// gluconeogenesis /// transport /// spermatogenesis /// heart development /// male gonad development /// embryo development /// retinal binding /// retinol binding /// retinol binding /// maintenance of gastrointestinal ep…
10443690	2.41009	846.279	723.566	734.261	1730.35	1837.81	1979.29	glucagon-like peptide 1 receptor	Glp1r	17q11.2	peptide receptor activity /// signal transducer activity /// receptor activity /// G-protein coupled receptor activity /// plasma membrane /// integral to plasma membrane /// signal transduction /// G-protein coupled receptor signaling pathway /// adenylate cyclase-activating G-protein coupled receptor signaling pathway /// elevation of cytosolic calcium ion concentration /// neuropeptide signali…
10525718	2.4099	215.641	229.352	187.092	503.893	517.74	496.401	ADP-ribosylation factor-like 6 interacting protein 4	Arl6ip4	5q23.2	protein binding
10406598	2.39411	822.768	737.241	670.711	1749.43	1838.95	1735.34	serine incorporator 5	Serinc5	13q31.3	molecular_function /// endoplasmic reticulum /// Golgi apparatus /// lipid metabolic process /// phosphatidylserine metabolic process /// phospholipid biosynthetic process /// membrane /// integral to membrane /// myelination /// myelin sheath /// positive regulation of transferase activity
10407097	2.39391	158.193	140.814	191.455	367.274	411.875	386.785	phosphodiesterase 4D, cAMP specific /// cAMP-specific 3',5'-cyclic phosphodiesterase 4D-like	Pde4d /// LOC100862401	13q34 /// 13q33.3	cell fraction /// catalytic activity /// cyclic-nucleotide phosphodiesterase activity /// 3',5'-cyclic-nucleotide phosphodiesterase activity /// 3',5'-cyclic-AMP phosphodiesterase activity /// cytoplasm /// Golgi apparatus /// centrosome /// cytoskeleton /// plasma membrane /// cAMP catabolic process /// cAMP catabolic process /// smooth muscle contraction /// signal transduction /// phosphoric d…
10456021	2.37986	295.386	259.974	271.83	665.161	648.482	652.3	calcium/calmodulin-dependent protein kinase II alpha	Camk2a	18q21.33	G1/S transition of mitotic cell cycle /// nucleotide binding /// protein kinase activity /// protein serine/threonine kinase activity /// calmodulin-dependent protein kinase activity /// protein binding /// calmodulin binding /// ATP binding /// cytoplasm /// plasma membrane /// calcium- and calmodulin-dependent protein kinase complex /// protein phosphorylation /// protein phosphorylation /// ca…
10409602	2.37852	161.61	121.623	116.623	308.975	315.972	315.948	transient receptor potential cation channel, subfamily C, member 7	Trpc7	13q21.1	receptor activity /// ion channel activity /// calcium channel activity /// nucleus /// plasma membrane /// transport /// ion transport /// calcium ion transport /// manganese ion transport /// membrane /// integral to membrane /// transmembrane transport /// calcium ion transmembrane transport
10463263	2.37802	253.371	199.274	164.615	473.957	511.888	460.691	leucine zipper transcription factor-like 1	Lztfl1	19q13.2	molecular_function /// cellular_component /// biological_process
10518835	2.36429	100.92	89.2438	63.8316	192.944	187.887	209.586	calmodulin binding transcription activator 1	Camta1	4q31.23	molecular_function /// DNA binding /// nucleus /// cytoplasm /// transcription, DNA-dependent /// regulation of transcription, DNA-dependent /// biological_process
10458046	2.3609	217.821	268.033	237.581	565.241	550.068	587.059	DNA segment, human D4S114	D0H4S114	18q12.2	protein binding /// nucleus /// cytoplasm /// regulation of transforming growth factor beta receptor signaling pathway /// regulation of neuron differentiation
10475946	2.34838	180.569	176.685	170.337	418.757	421.645	398.608	zinc finger CCCH type containing 6	Zc3h6	2q14.3	molecular_function /// nucleic acid binding /// cellular_component /// biological_process /// zinc ion binding /// metal ion binding
10489440	2.34665	96.8452	91.0252	103.742	219.26	226.268	238.209	WAP four-disulfide core domain 15A	Wfdc15a	2q24.3	molecular_function /// cellular_component /// extracellular region /// biological_process /// peptidase inhibitor activity /// defense response to bacterium
10398459	2.3423	330.781	276.574	203.946	587.658	624.323	653.528	protein phosphatase 2, regulatory subunit B (B56), gamma isoform	Ppp2r5c	12q24.12	protein phosphatase type 2A complex /// chromosome, centromeric region /// protein binding /// nucleus /// nucleus /// chromosome /// DNA damage response, signal transduction by p53 class mediator resulting in cell cycle arrest /// signal transduction /// negative regulation of cell proliferation /// protein phosphatase type 2A regulator activity /// DNA damage response, signal transduction by p5…
10528332	2.33807	271.142	206.052	237.613	549.482	565.876	545.685	N-acyl phosphatidylethanolamine phospholipase D	Napepld	5p14.3	phospholipase activity /// lipid metabolic process /// zinc ion binding /// phospholipid catabolic process /// membrane /// hydrolase activity /// metal ion binding /// NAPE-specific phospholipase D activity
10522192	2.33784	47.8827	49.8281	48.712	116.256	111.569	114.492	NOL1/NOP2/Sun domain family, member 7	Nsun7	5q12.3	methyltransferase activity /// transferase activity /// methylation
10513592	2.32669	225.777	187.501	209.649	480.614	497.669	467.365	WD repeat domain 31	Wdr31	4q13.1	molecular_function /// cellular_component /// biological_process
10578493	2.32485	140.57	127.657	102.188	279.625	284.988	289.149	toll-like receptor 3	Tlr3	8q11.1	positive regulation of protein phosphorylation /// toll-like receptor signaling pathway /// microglial cell activation involved in immune response /// RNA binding /// double-stranded RNA binding /// receptor activity /// protein binding /// intracellular /// cytoplasm /// endosome /// endoplasmic reticulum /// defense response /// inflammatory response /// signal transduction /// I-kappaB phospho…
10497441	2.31928	182.383	151.038	147.89	370.771	413.411	331.577	glycogenin	Gyg	3p24.3	glucose binding /// soluble fraction /// glycogen biosynthetic process /// metabolic process /// glycogenin glucosyltransferase activity /// transferase activity /// transferase activity, transferring glycosyl groups /// metal ion binding
10533687	2.29296	372.439	313.913	270.914	713.528	709.75	754	zinc finger, CCHC domain containing 8	Zcchc8	5q23.2	molecular_function /// nucleic acid binding /// nucleus /// spliceosomal complex /// mRNA processing /// biological_process /// zinc ion binding /// RNA splicing /// metal ion binding /// catalytic step 2 spliceosome
10488387	2.29208	781.453	718.729	595.572	1576.52	1583.12	1613.91	N-ethylmaleimide sensitive fusion protein attachment protein beta	Napb	2q22.3	protein binding /// transport /// intracellular protein transport /// regulation of synaptic vesicle priming /// protein transport /// membrane /// vesicle-mediated transport /// syntaxin binding /// synaptic transmission, glutamatergic /// SNARE complex disassembly /// synaptobrevin 2-SNAP-25-syntaxin-1a complex
10419288	2.28699	705.463	750.141	653.679	1650.46	1606.16	1560.91	GTP cyclohydrolase 1	Gch1	14q21.3	nucleotide binding /// catalytic activity /// GTP cyclohydrolase I activity /// GTP cyclohydrolase I activity /// calcium ion binding /// GTP binding /// soluble fraction /// nucleus /// cytoplasm /// cytosol /// GTP catabolic process /// protein complex assembly /// tetrahydrobiopterin biosynthetic process /// tetrahydrobiopterin biosynthetic process /// metabolic process /// regulation of blood…
10454015	2.27422	69.4613	58.1127	74.5707	151.212	154.85	151.212	tetratricopeptide repeat domain 39C	Ttc39c	18p11.21	molecular_function /// cellular_component /// biological_process
10376208	2.25072	300.752	278.765	241.9	561.45	605.934	679.685	GM2 ganglioside activator protein	Gm2a	11q11	ganglioside metabolic process /// beta-N-acetylhexosaminidase activity /// lipid transporter activity /// nucleolus /// cytoplasm /// mitochondrion /// lysosome /// hydrogen:potassium-exchanging ATPase complex /// lipid metabolic process /// sphingolipid metabolic process /// ganglioside catabolic process /// lipid transport /// cellular membrane fusion /// learning or memory /// enzyme activator…
10525657	2.24472	263.26	263.869	246.543	575.54	572.143	588.264	density-regulated protein	Denr	5q23.2	molecular_function /// translation initiation factor activity /// cellular_component /// translational initiation /// biological_process
10602716	2.24456	1650.2	1542.81	1530.81	3492.77	3575.62	3528.91	ubiquilin 2	Ubqln2	Xq28	nucleus /// cytoplasm /// plasma membrane /// membrane
10345074	2.23021	47.0878	47.6769	38.0229	96.0184	99.0829	99.5287	centrin 4	Cetn4	1p36.12	calcium ion binding /// centriole /// microtubule basal body /// biological_process /// G-protein beta/gamma-subunit complex binding /// heterotrimeric G-protein binding
10419744	2.22541	95.4599	104.24	94.0629	198.577	230.835	225.044	solute carrier family 7 (cationic amino acid transporter, y+ system), member 7 /// oxidase assembly 1-like	Slc7a7 /// Oxa1l	14q22.2	amino acid transmembrane transport /// plasma membrane /// transport /// amino acid transport /// amino acid transmembrane transporter activity /// membrane /// integral to membrane /// mitochondrion /// mitochondrion /// mitochondrial inner membrane /// aerobic respiration /// mitochondrial membrane /// integral to mitochondrial membrane /// negative regulation of ATPase activity /// mitochondri…
10569370	2.22381	195.028	184.018	195.714	419.897	431.194	426.637	tyrosine hydroxylase	Th	7q36.1	response to hypoxia /// synaptic transmission, dopaminergic /// monooxygenase activity /// tyrosine 3-monooxygenase activity /// tyrosine 3-monooxygenase activity /// iron ion binding /// nucleus /// cytoplasm /// cytoplasm /// mitochondrion /// smooth endoplasmic reticulum /// cytosol /// dopamine biosynthetic process from tyrosine /// dopamine biosynthetic process from tyrosine /// dopamine bio…
10557326	2.22162	122.696	135.821	124.214	276.819	286.681	286.01	interleukin 4 receptor, alpha	Il4ra	7q33	production of molecular mediator involved in inflammatory response /// receptor activity /// cytokine receptor activity /// protein binding /// extracellular region /// extracellular space /// plasma membrane /// membrane /// integral to membrane /// regulation of cell proliferation /// positive regulation of macrophage activation /// negative regulation of T-helper 1 cell differentiation /// pos…
10484488	2.2185	353.767	305.253	261.567	639.619	670.574	719.07	purinergic receptor P2X, ligand-gated ion channel, 3	P2rx3	2p11.2	purinergic nucleotide receptor activity /// response to hypoxia /// receptor activity /// extracellular ATP-gated cation channel activity /// extracellular ATP-gated cation channel activity /// extracellular ATP-gated cation channel activity /// ion channel activity /// ATP binding /// membrane fraction /// rough endoplasmic reticulum /// Golgi apparatus /// integral to plasma membrane /// transp…
10544002	2.21651	1190.72	1180.83	1140.28	2493.96	2607.81	2684.43	cAMP responsive element binding protein 3-like 2	Creb3l2	6p21.2	chondrocyte differentiation /// DNA binding /// sequence-specific DNA binding transcription factor activity /// nucleus /// endoplasmic reticulum /// transcription, DNA-dependent /// regulation of transcription, DNA-dependent /// ER to Golgi vesicle-mediated transport /// response to unfolded protein /// membrane /// integral to membrane /// cAMP response element binding /// cAMP response element…
10458547	2.19304	303.5	304.194	270.471	643.63	624.79	654.938	glucosamine-6-phosphate deaminase 1 /// glucosamine-6-phosphate deaminase 1 pseudogene	Gnpda1 /// Gm8615	18q12.3	glucosamine-6-phosphate deaminase activity /// glucosamine-6-phosphate deaminase activity /// cytoplasm /// carbohydrate metabolic process /// fructose 6-phosphate metabolic process /// glucosamine metabolic process /// glucosamine catabolic process /// N-acetylglucosamine metabolic process /// generation of precursor metabolites and energy /// acrosome reaction /// metabolic process /// hydrolas…
10410187	2.17505	54.7198	45.7103	49.0466	109.577	114.804	100.346	NLR family, pyrin domain containing 4F /// NLR family, pyrin domain containing 4G	Nlrp4f /// Nlrp4g	13q21.31	molecular_function /// cellular_component /// biological_process /// nucleotide binding /// ATP binding
10527732	2.17043	428.074	397.437	396.288	814.522	906.05	934.074	furry homolog (Drosophila)	Fry	5q33.1	molecular_function /// cellular_component /// biological_process
10523595	2.15815	129.071	117.787	127.086	268.076	270.241	268.076	protein tyrosine phosphatase, non-receptor type 13	Ptpn13	5q21.2	phosphoprotein phosphatase activity /// protein tyrosine phosphatase activity /// receptor activity /// protein binding /// nucleus /// nucleus /// cytoplasm /// cytoplasm /// cytoskeleton /// plasma membrane /// protein dephosphorylation /// dephosphorylation /// hydrolase activity /// phosphatase activity /// lamellipodium /// peptidyl-tyrosine dephosphorylation /// cell projection /// neuron p…
10562192	2.1572	396.688	306.896	335.363	693.303	780.45	757.463	FXYD domain-containing ion transport regulator 5	Fxyd5	7p14.3	actin binding /// ion channel activity /// transport /// ion transport /// membrane /// integral to membrane /// cadherin binding
10582180	2.15439	66.4452	59.6004	65.7446	138.633	141.833	132.404	family with sequence similarity 92, member B	Fam92b	8q24.13	molecular_function /// cellular_component /// biological_process
10402630	2.12832	82.5148	83.6737	96.4654	166.385	204.493	188.717	serine/threonine kinase 30	Stk30	12q24.12	nucleotide binding /// protein kinase activity /// protein serine/threonine kinase activity /// cyclin-dependent protein kinase activity /// ATP binding /// cytoplasm /// protein phosphorylation /// kinase activity /// phosphorylation /// transferase activity /// transferase activity, transferring phosphorus-containing groups
10368199	2.1195	786.19	717.436	718.736	1593.09	1559.54	1553.62	myeloblastosis oncogene	Myb	10p12.31	G1/S transition of mitotic cell cycle /// negative regulation of transcription from RNA polymerase II promoter /// in utero embryonic development /// DNA binding /// sequence-specific DNA binding transcription factor activity /// sequence-specific DNA binding transcription factor activity /// protein binding /// nucleus /// chromatin remodeling /// transcription, DNA-dependent /// regulation of t…
10363118	2.11792	151.064	106.878	96.7467	229.075	252.241	256.815	discoidin, CUB and LCCL domain containing 1	Dcbld1	10q11.23	molecular_function /// biological_process /// membrane /// integral to membrane
10593270	2.11779	161.254	159.899	132.715	308.966	333.01	315.904	tetratricopeptide repeat domain 12	Ttc12	9q11	molecular_function /// cellular_component /// biological_process
10420488	2.11774	238.732	237.705	218.011	507.297	473.282	489.396	DNA segment, Chr 14, ERATO Doi 668, expressed	D14Ertd668e	14q23.1	molecular_function /// cellular_component /// nucleus /// transcription, DNA-dependent /// regulation of transcription, DNA-dependent /// biological_process /// zinc ion binding /// metal ion binding
10510215	2.11739	46.3457	32.1234	35.6657	76.6608	82.071	80.1157	predicted gene 13139	Gm13139	4q31.21	molecular_function /// cellular_component /// biological_process /// metal ion binding
10408331	2.11653	239.785	263.775	208.335	505.529	508.004	486.495	acyl-CoA thioesterase 13	Acot13	13q12.12	cytoplasm /// mitochondrion /// hydrolase activity /// acyl-CoA hydrolase activity /// protein homotetramerization
10462005	2.11643	1039.19	1039.71	1039.71	2173.57	2214.25	2212.75	transmembrane protein 2	Tmem2	19p12	molecular_function /// cellular_component /// multicellular organismal development /// biological_process /// membrane /// integral to membrane
10457359	2.11597	74.5701	80.879	84.8734	171.753	167.299	168.773	membrane protein, palmitoylated 7 (MAGUK p55 subfamily member 7)	Mpp7	18p11.23	adherens junction /// tight junction /// membrane /// protein domain specific binding /// cell junction /// positive regulation of protein complex assembly /// protein complex scaffold /// protein heterodimerization activity /// tight junction assembly /// protein localization to adherens junction /// MPP7-DLG1-LIN7 complex
10407892	2.11499	797.52	740.643	681.562	1506.29	1569.14	1611.43	cyclin-dependent kinase 13	Cdk13	13p11.1	nucleotide binding /// alternative nuclear mRNA splicing, via spliceosome /// protein kinase activity /// protein serine/threonine kinase activity /// cyclin-dependent protein kinase activity /// ATP binding /// nucleus /// mRNA processing /// protein phosphorylation /// RNA polymerase II carboxy-terminal domain kinase activity /// RNA splicing /// kinase activity /// phosphorylation /// nuclear …
10498508	2.11185	42.8257	34.2526	39.3884	82.4448	79.5935	82.9309	vomeronasal 2, receptor 1 /// vomeronasal 2, receptor 2 /// vomeronasal 2, receptor 5 /// vomeronasal 2, receptor, pseudogene 11	Vmn2r1 /// Vmn2r2 /// Vmn2r5 /// Vmn2r-ps11	3p14.1	signal transducer activity /// receptor activity /// G-protein coupled receptor activity /// plasma membrane /// cell cortex /// signal transduction /// G-protein coupled receptor signaling pathway /// membrane /// integral to membrane /// response to pheromone /// dendrite /// molecular_function /// cellular_component /// biological_process
10487597	2.10659	78.4342	76.4892	86.6979	159.468	194.079	157.109	interleukin 1 beta	Il1b	2q14.3	MAPK cascade /// activation of MAPK activity /// fever generation /// positive regulation of protein phosphorylation /// cytokine activity /// cytokine activity /// interleukin-1 receptor binding /// extracellular region /// extracellular space /// extracellular space /// anti-apoptosis /// inflammatory response /// immune response /// elevation of cytosolic calcium ion concentration /// aging //…
10569313	2.10617	240.351	247.67	220.337	482.806	516.769	491.153	RIKEN cDNA 6330512M04 gene	6330512M04Rik	7q36.1	molecular_function /// cellular_component /// plasma membrane /// biological_process /// response to biotic stimulus /// membrane /// integral to membrane
10504072	2.10546	73.3629	78.6032	77.975	157.574	174.744	152.415	dynein, axonemal, intermediate chain 1	Dnaic1	4p13	epithelial cilium movement /// motor activity /// cytoplasm /// cytoskeleton /// microtubule /// cilium /// dynein complex /// cell projection
10451213	2.10468	115.605	114.132	114.483	228.334	248.386	248.305	radial spoke head 9 homolog (Chlamydomonas)	Rsph9	17q21.32	cilium movement /// cilium movement /// molecular_function /// cytoplasm /// cytoskeleton /// cilium /// motile cilium /// cilium axoneme assembly /// cilium axoneme assembly /// cilium axoneme /// cell projection
10471844	2.10104	128.315	113.023	110.729	233.21	251.352	254.085	NIMA (never in mitosis gene a)-related expressed kinase 6	Nek6	2p22.2	nucleotide binding /// magnesium ion binding /// protein kinase activity /// protein serine/threonine kinase activity /// signal transducer activity /// ATP binding /// nucleus /// cytoplasm /// cytoplasm /// cytoskeleton /// protein phosphorylation /// protein phosphorylation /// apoptotic process /// cell cycle /// chromosome segregation /// mitosis /// signal transduction /// kinase activity /…
10501754	2.10085	70.5665	92.6796	84.3744	164.261	172.082	181.013	DNA segment, Chr 3, Brigham & Women's Genetics 0562 expressed	D3Bwg0562e	3q13.31	catalytic activity /// integral to plasma membrane /// axonogenesis /// phosphatidate phosphatase activity /// external side of plasma membrane /// membrane /// integral to membrane /// hydrolase activity /// lipid phosphatase activity /// phospholipid dephosphorylation /// inner ear development
10447100	2.09997	264.794	255.369	223.249	486.352	515.123	558.014	MORN repeat containing 2 /// DEAH (Asp-Glu-Ala-Asp/His) box polypeptide 57	Morn2 /// Dhx57	17q25.3	nucleotide binding /// nucleic acid binding /// helicase activity /// ATP binding /// cellular_component /// ATP-dependent helicase activity /// biological_process /// zinc ion binding /// hydrolase activity /// metal ion binding /// molecular_function
10499545	2.09965	114.759	121.256	81.7488	193.13	223.076	244.405	ephrin A3	Efna3	3p11.1	plasma membrane /// membrane /// anchored to membrane /// regulation of neuron differentiation /// ephrin receptor binding /// ephrin receptor binding /// ephrin receptor signaling pathway
10412298	2.09818	1200.68	1092.69	1056.13	2353.99	2449.56	2219.6	integrin alpha 1	Itga1	---	activation of MAPK activity /// acrosomal vesicle /// receptor activity /// integrin binding /// protein binding /// collagen binding /// membrane fraction /// cell adhesion /// integrin-mediated signaling pathway /// integrin complex /// external side of plasma membrane /// external side of plasma membrane /// membrane /// integral to membrane /// neutrophil chemotaxis /// vasodilation /// neuro…
10521907	2.09354	360.919	377.38	345.018	725.718	761.505	780.251	RIKEN cDNA 1810013D10 gene	1810013D10Rik	5q11.2	molecular_function /// cellular_component /// biological_process
10439542	2.08868	138.09	158.586	144.096	288.073	305.182	327.067	zinc finger, DHHC domain containing 23	Zdhhc23	16q11.2	molecular_function /// cellular_component /// biological_process /// zinc ion binding /// membrane /// integral to membrane /// transferase activity /// transferase activity, transferring acyl groups /// metal ion binding
10415074	2.08792	83.3122	102.352	96.2502	212.355	194.523	180.846	rad and gem related GTP binding protein 2	Rem2	14q22.2	nucleotide binding /// GTPase activity /// GTP binding /// intracellular /// plasma membrane /// GTP catabolic process /// signal transduction /// small GTPase mediated signal transduction /// membrane
10502791	2.07989	1482.02	1302.82	1283.87	2830.89	2850.8	2763.74	interferon-induced protein 44	Ifi44	3q25.1	molecular_function /// cytoplasm /// biological_process
10425370	2.07533	188.388	168.6	196.071	341.244	429.13	380.129	calcium channel, voltage-dependent, alpha 1I subunit	Cacna1i	15q25.1	ion channel activity /// voltage-gated ion channel activity /// calcium channel activity /// cellular_component /// transport /// ion transport /// calcium ion transport /// low voltage-gated calcium channel activity /// integral to membrane /// regulation of ion transmembrane transport /// regulation of membrane potential /// regulation of calcium ion transport via voltage-gated calcium channel …
10532926	2.07443	349.687	381.564	346.999	725.835	795.413	715.875	acyl-Coenzyme A dehydrogenase, short chain	Acads	5q23.1	fatty-acyl-CoA binding /// acyl-CoA dehydrogenase activity /// butyryl-CoA dehydrogenase activity /// mitochondrion /// mitochondrion /// mitochondrial matrix /// lipid metabolic process /// fatty acid metabolic process /// metabolic process /// oxidoreductase activity /// oxidoreductase activity, acting on the CH-CH group of donors /// mitochondrial membrane /// fatty acid beta-oxidation using a…
10531869	2.06906	2782.79	2490.93	2395.87	5021.57	5282.04	5546.07	mitogen-activated protein kinase 10	Mapk10	5q21.2	nucleotide binding /// protein serine/threonine kinase activity /// JUN kinase activity /// protein binding /// ATP binding /// cytoplasm /// mitochondrion /// plasma membrane /// protein phosphorylation /// protein phosphorylation /// JNK cascade /// JUN phosphorylation /// kinase activity /// phosphorylation /// transferase activity /// signal transduction by phosphorylation
10528102	2.06256	377.612	341.59	313.592	686.865	727.598	710.191	carnitine O-octanoyltransferase	Crot	5p15.31	receptor binding /// soluble fraction /// mitochondrion /// peroxisome /// peroxisome /// generation of precursor metabolites and energy /// lipid metabolic process /// fatty acid metabolic process /// fatty acid beta-oxidation /// transport /// metabolic process /// carnitine O-octanoyltransferase activity /// carnitine O-octanoyltransferase activity /// fatty acid transport /// transferase acti…
10466976	2.06212	108.958	102.023	102.38	230.195	214.708	201.918	glycine decarboxylase	Gldc	19q12	catalytic activity /// glycine dehydrogenase (decarboxylating) activity /// mitochondrion /// mitochondrion /// glycine cleavage complex /// cellular amino acid metabolic process /// glycine metabolic process /// oxidoreductase activity /// glycine binding /// lyase activity /// glycine decarboxylation via glycine cleavage system /// enzyme binding /// pyridoxal phosphate binding /// protein homo…
10434698	2.06175	921.352	887.806	800.916	1746.65	1689.15	1946.09	fetuin beta	Fetub	16p12.2	cysteine-type endopeptidase inhibitor activity /// extracellular region /// extracellular space
10417787	2.06155	810.719	810.456	721.17	1586.02	1581.91	1654.75	guanine nucleotide binding protein (G protein), gamma 2	Gng2	14q11.2	GTPase activity /// signal transducer activity /// heterotrimeric G-protein complex /// plasma membrane /// GTP catabolic process /// signal transduction /// G-protein coupled receptor signaling pathway /// G-protein coupled receptor signaling pathway /// cell proliferation /// membrane
10532937	2.05971	230.352	195.972	200.64	415.685	440.333	432.391	unc-119 homolog B (C. elegans)	Unc119b	5q23.1	cilium /// transport /// lipid binding /// protein transport /// cell projection organization /// ciliary transition zone /// lipoprotein transport /// cell projection /// cilium morphogenesis
10526687	2.05168	384.378	390.018	356.033	790.954	817.827	712.607	protein phosphatase 1, regulatory subunit 35	Ppp1r35	5q31.2	protein phosphatase inhibitor activity /// cellular_component /// negative regulation of phosphatase activity /// phosphatase binding /// negative regulation of catalytic activity
10415021	2.05148	292	287.628	280.199	582.149	601.694	580.055	abhydrolase domain containing 4	Abhd4	14q22.2	lipid catabolic process /// hydrolase activity
10377439	2.04709	241.236	229.557	201.663	431.056	455.83	487.565	period homolog 1 (Drosophila)	Per1	11q13.3	negative regulation of transcription from RNA polymerase II promoter /// RNA polymerase II core promoter proximal region sequence-specific DNA binding /// protein binding transcription factor activity /// signal transducer activity /// protein binding /// nucleus /// cytoplasm /// transcription, DNA-dependent /// regulation of transcription, DNA-dependent /// signal transduction /// circadian rhy…
10415608	2.04599	168.285	168.989	129.2	290.907	327.802	329.996	intraflagellar transport 88	Ift88	14q23.1 /// 14q22.3	in utero embryonic development /// epithelial cell morphogenesis /// protein binding /// cytoplasm /// centriole /// cytoskeleton /// cilium /// axoneme /// microtubule basal body /// smoothened signaling pathway /// smoothened signaling pathway /// determination of left/right symmetry /// nervous system development /// brain development /// organ morphogenesis /// anterior/posterior pattern spec…
10598138	2.04493	179.893	150.067	142.997	316.092	311.792	334.956	sprouty homolog 3 (Drosophila)	Spry3	---	protein binding
10394498	2.04437	315.334	266.204	226.385	532.516	549.514	554.887	WD repeat domain 35	Wdr35	12p13.31	molecular_function /// cytoplasm /// centrosome /// cytoskeleton /// cilium /// microtubule basal body /// cell projection organization /// cilium axoneme /// cilium assembly /// cilium assembly /// cell projection
10508099	2.03772	187.511	205.543	172.239	385.681	384.241	379.02	organic solute carrier partner 1 /// protein OSCP1-like	Oscp1 /// LOC100044374	4q28.1	plasma membrane /// transport /// membrane
10488912	2.03676	779.461	805.1	757.489	1554.03	1639.97	1575.95	ER degradation enhancer, mannosidase alpha-like 2	Edem2	2q24.1	molecular_function /// cellular_component /// biological_process
10581917	2.03378	229.536	204.18	207.69	428.125	426.061	448.903	transmembrane protein 231	Tmem231	8q23.3	molecular_function /// plasma membrane /// cilium /// smoothened signaling pathway /// membrane /// integral to membrane /// cell projection organization /// ciliary transition zone /// TCTN-B9D complex /// cilium assembly /// cell projection /// cilium membrane
10463005	2.03145	156.666	156.666	133.157	296.337	312.784	295.6	cytochrome P450, family 2, subfamily c, polypeptide 55	Cyp2c55	19q13.2	monooxygenase activity /// iron ion binding /// endoplasmic reticulum /// microsome /// drug binding /// steroid metabolic process /// testosterone 16-alpha-hydroxylase activity /// steroid hydroxylase activity /// electron carrier activity /// membrane /// monoterpenoid metabolic process /// oxidoreductase activity /// oxidoreductase activity, acting on paired donors, with incorporation or reduc…
10518679	2.0164	240.746	211.518	180.111	428.352	437.077	401.625	nicotinamide nucleotide adenylyltransferase 1	Nmnat1	4q31.23	nucleotide binding /// nicotinamide-nucleotide adenylyltransferase activity /// nicotinamide-nucleotide adenylyltransferase activity /// nicotinate-nucleotide adenylyltransferase activity /// nicotinate-nucleotide adenylyltransferase activity /// ATP binding /// nucleus /// nucleus /// biosynthetic process /// NAD biosynthetic process /// transferase activity /// nucleotidyltransferase activity /…
10474201	2.0137	779.16	742.382	730.44	1488.41	1521.46	1523.49	LIM domain only 2	Lmo2	2q12.1	RNA polymerase II regulatory region sequence-specific DNA binding /// sequence-specific DNA binding RNA polymerase II transcription factor activity /// RNA polymerase II activating transcription factor binding /// RNA polymerase II transcription factor binding transcription factor activity involved in positive regulation of transcription /// DNA binding /// chromatin binding /// protein binding /…
10371916	2.01326	59.9907	59.6215	59.0105	102.379	130.531	128.883	RIKEN cDNA 4930485B16 gene	4930485B16Rik	10q23.31	molecular_function /// cellular_component /// biological_process
10535053	2.0112	885.577	889.369	788.944	1673.26	1666.42	1812.91	protein kinase, cAMP dependent regulatory, type I beta	Prkar1b	5q31.3 /// 5q31.2	nucleotide binding /// regulation of protein phosphorylation /// soluble fraction /// insoluble fraction /// cytoplasm /// cytoplasm /// cAMP-dependent protein kinase complex /// protein phosphorylation /// signal transduction /// learning or memory /// cell proliferation /// cAMP-dependent protein kinase regulator activity /// cAMP-dependent protein kinase regulator activity /// organ morphogene…
10459262	2.00896	82.4183	71.4117	67.3304	131.497	167.13	146.201	actin binding LIM protein family, member 3	Ablim3	18q22.1	molecular_function /// actin binding /// cellular_component /// cytoplasm /// cytoskeleton organization /// zinc ion binding /// positive regulation of transcription from RNA polymerase II promoter /// metal ion binding
10528090	2.00799	511.307	426.352	432.038	906.184	933.924	901.001	RUN domain containing 3B	Rundc3b	5p15.31	molecular_function /// cellular_component /// biological_process
10556076	2.00795	66.4059	69.3137	56.9275	132.063	126.315	127.166	olfactomedin-like 1	Olfml1	7q31.2	molecular_function /// cellular_component /// biological_process
10540472	2.00784	295.187	253.277	253.432	534.796	538.347	532.712	basic helix-loop-helix family, member e40	Bhlhe40	6q21	negative regulation of transcription from RNA polymerase II promoter /// negative regulation of transcription from RNA polymerase II promoter /// sequence-specific DNA binding RNA polymerase II transcription factor activity /// RNA polymerase II core promoter proximal region sequence-specific DNA binding transcription factor activity involved in negative regulation of transcription /// RNA polyme…
10517609	2.00444	399.771	456.293	386.975	802.978	850.08	832.822	cytidine deaminase	Cda	4q28.3	nucleoside binding /// catalytic activity /// cytidine deaminase activity /// cytosol /// metabolic process /// zinc ion binding /// cytidine deamination /// hydrolase activity /// negative regulation of cell growth /// identical protein binding /// protein homodimerization activity /// negative regulation of nucleotide metabolic process /// metal ion binding /// protein homotetramerization
10456405	1.9975	284.401	228.661	226.215	459.277	528.042	483.463	slowmo homolog 1 (Drosophila)	Slmo1	18q22.2	molecular_function /// mitochondrion /// biological_process
10520544	1.99661	386.745	384.574	362.098	725.928	728.995	810.014	microtubule-associated protein, RP/EB family, member 3	Mapre3	5p13.3	protein binding /// cytoplasm /// cytoplasm /// cytoskeleton /// microtubule /// cytoplasmic microtubule /// cell cycle /// mitosis /// microtubule binding /// midbody /// positive regulation of transcription, DNA-dependent /// perinuclear region of cytoplasm /// cell division
10346564	1.99545	394.567	396.05	324.994	686.018	798.85	736.32	caspase 8	Casp8	1p32.2	angiogenesis /// neural tube formation /// cysteine-type endopeptidase activity /// tumor necrosis factor receptor binding /// protein binding /// nucleus /// nucleus /// cytoplasm /// cytoplasm /// mitochondrion /// mitochondrion /// centrosome /// cytosol /// proteolysis /// apoptotic process /// apoptotic process /// apoptotic process /// heart development /// metabolic process /// metabolic p…
10351056	1.99294	232.996	177.141	196.796	373.572	432.124	398.277	ankyrin repeat domain 45	Ankrd45	1q23.3	molecular_function /// cellular_component /// biological_process
10411395	1.99262	875.727	843.009	806.725	1614.04	1676.26	1741.58	Rho-guanine nucleotide exchange factor	Rgnef	13q32.2	RNA binding /// guanyl-nucleotide exchange factor activity /// Rho guanyl-nucleotide exchange factor activity /// protein binding /// phospholipid binding /// intracellular /// cytoplasm /// plasma membrane /// microtubule cytoskeleton /// membrane /// central nervous system neuron axonogenesis /// cell differentiation /// regulation of Rho protein signal transduction /// intracellular signal tra…
10472350	1.99016	235.583	208.452	184.822	396.234	425.112	424.73	grancalcin	Gca	2p15	calcium ion binding /// cytoplasm /// cytosol /// plasma membrane /// membrane /// protein homodimerization activity
10495243	1.98703	507.953	489.775	387.383	923.287	922.415	887.792	glutathione S-transferase, mu 5 /// RIKEN cDNA 4933431E20 gene	Gstm5 /// 4933431E20Rik	3q13.12	glutathione transferase activity /// soluble fraction /// cytoplasm /// metabolic process /// transferase activity /// molecular_function /// cellular_component /// biological_process
10449687	1.9863	231.974	229.241	220.83	452.292	463.106	439.365	radial spoke head 1 homolog (Chlamydomonas)	Rsph1	17q11.2	nucleus /// chromosome /// cytoplasm /// cytosol /// meiosis
10495332	1.98375	103.883	96.4876	105.122	188.847	216.22	201.45	RIKEN cDNA 1700013F07 gene	1700013F07Rik	3q13.13	molecular_function /// cellular_component /// biological_process
10573419	1.98078	353.654	340.25	353.654	665.628	727.282	683.173	lymphoblastomic leukemia 1	Lyl1	8q21.3	blood vessel maturation /// DNA binding /// nucleus /// transcription, DNA-dependent /// regulation of transcription, DNA-dependent /// B cell differentiation /// positive regulation of transcription, DNA-dependent /// definitive hemopoiesis
10502156	1.98009	1558.35	1491.09	1321.55	2846.17	2901.46	2886.91	coiled-coil domain containing 109B	Ccdc109b	3q22.1	molecular_function /// cellular_component /// biological_process /// membrane /// integral to membrane
10520392	1.97642	98.7633	77.2373	84.1176	168.551	170.935	171.943	ring finger protein 32	Rnf32	5p13.3	molecular_function /// cytoplasm /// endosome /// biological_process /// zinc ion binding /// aggresome /// metal ion binding
10571984	1.97635	504.975	476.942	366.416	864.02	906.49	869.798	DEAD (Asp-Glu-Ala-Asp) box polypeptide 60	Ddx60	8q12.3	double-stranded DNA binding /// RNA binding /// double-stranded RNA binding /// single-stranded RNA binding /// helicase activity /// protein binding /// ATP binding /// cytoplasm /// cytoplasm /// metabolic process /// response to virus /// hydrolase activity /// defense response to virus /// positive regulation of MDA-5 signaling pathway /// positive regulation of RIG-I signaling pathway
10347650	1.97603	323.833	301.642	311.593	585.574	627.959	638.654	amiloride-sensitive cation channel 4, pituitary	Accn4	1p31.1	ion channel activity /// sodium channel activity /// transport /// ion transport /// sodium ion transport /// membrane /// integral to membrane /// sodium ion export
10592336	1.97141	189.8	162.302	161.515	353.232	348.801	309.403	sperm autoantigenic protein 17	Spa17	9p13.2	ciliary or flagellar motility /// cytoplasm /// signal transduction /// binding of sperm to zona pellucida /// cAMP-dependent protein kinase regulator activity /// membrane /// flagellum /// motile cilium /// primary cilium
10467149	1.97083	81.3922	78.7084	64.7207	138.044	144.094	159.561	RIKEN cDNA 2010002M12 gene	2010002M12Rik	19q13.11	molecular_function /// cellular_component /// biological_process
10397575	1.96262	86.0145	83.7961	79.5256	164.038	153.816	171.738	neurexin III	Nrxn3	12q21.33	angiogenesis /// calcium channel regulator activity /// cell adhesion /// synaptic transmission /// neurotransmitter secretion /// synapse assembly /// membrane /// integral to membrane /// presynaptic membrane /// metal ion binding
10585803	1.96176	681.603	681.603	681.603	1256.58	1283.02	1482.89	stimulated by retinoic acid gene 6	Stra6	9q12	blood vessel development /// kidney development /// pulmonary valve morphogenesis /// ventricular septum development /// receptor activity /// plasma membrane /// transport /// heart development /// learning /// feeding behavior /// membrane /// integral to membrane /// lung development /// adrenal gland development /// female genitalia development /// vocal learning /// protein complex /// ear d…
10455852	1.96078	381.832	343.044	339.462	641.607	671.403	778.126	proline-rich coiled-coil 1	Prrc1	18q21.32	cellular_component /// Golgi apparatus /// biological_process /// identical protein binding
10355312	1.94961	82.6124	71.6771	85.3063	145.772	151.098	169.948	IKAROS family zinc finger 2	Ikzf2	1p31.1 /// 1p31.2	nucleic acid binding /// DNA binding /// intracellular /// nucleus /// transcription, DNA-dependent /// regulation of transcription, DNA-dependent /// zinc ion binding /// protein homodimerization activity /// positive regulation of transcription from RNA polymerase II promoter /// metal ion binding /// protein heterodimerization activity
10499160	1.94825	67.5741	42.8667	56.8126	108.018	104.968	107.33	CD1d1 antigen	Cd1d1	3p12.1	positive regulation of T cell mediated cytotoxicity /// protein binding /// cytoplasm /// lysosome /// endosome /// early endosome /// late endosome /// plasma membrane /// immune response /// external side of plasma membrane /// cell surface /// membrane /// integral to membrane /// antigen processing and presentation /// lipid antigen binding /// endogenous lipid antigen binding /// exogenous l…
10376007	1.94585	148.224	150.853	144.532	270.801	306.019	287.32	shroom family member 1	Shroom1	11p11.11	cell morphogenesis /// actin binding /// cytoplasm /// cytoskeleton /// microtubule /// myosin II complex /// actin filament binding /// actin filament bundle assembly
10526502	1.9453	399.942	394.669	360.463	766.972	795.279	686.669	RAB, member of RAS oncogene family-like 5	Rabl5	5q31.2	nucleotide binding /// molecular_function /// GTP binding /// cellular_component /// small GTPase mediated signal transduction /// biological_process
10400748	1.94478	282.55	227.052	216.473	470.46	482.841	449.685	cyclin-dependent kinase-like 1 (CDC2-related kinase)	Cdkl1	12q15	nucleotide binding /// protein kinase activity /// protein serine/threonine kinase activity /// cyclin-dependent protein kinase activity /// ATP binding /// soluble fraction /// nucleus /// cytoplasm /// protein phosphorylation /// kinase activity /// phosphorylation /// transferase activity /// transferase activity, transferring phosphorus-containing groups
10522075	1.94454	138.188	139.061	176.307	288.364	297.19	290.685	kelch-like 5 (Drosophila)	Klhl5	5q12.3	molecular_function /// cellular_component /// biological_process
10457929	1.94267	51.5497	58.4023	59.4885	105.596	110.09	112.951	Ras-like without CAAX 2	Rit2	18q12.1	nucleotide binding /// GTPase activity /// protein binding /// calmodulin binding /// GTP binding /// plasma membrane /// GTP catabolic process /// signal transduction /// small GTPase mediated signal transduction /// membrane
10536593	1.94186	535.488	624.975	369.537	992.132	954.222	956.547	tRNA splicing endonuclease 15 homolog (S. cerevisiae)	Tsen15	6p22.3	molecular_function /// cellular_component /// nucleus /// mRNA processing /// tRNA processing /// biological_process
10397651	1.93875	210.02	176.933	141.429	339.638	359.35	313.79	spermatogenesis associated 7	Spata7	12q23.1	molecular_function /// cellular_component /// visual perception /// biological_process /// response to stimulus
10578477	1.93573	515.369	492.455	423.262	887.149	932.156	942.194	family with sequence similarity 149, member A	Fam149a	8q11.1	molecular_function /// cellular_component /// biological_process
10474229	1.93567	170.679	156.407	83.6518	253.009	253.009	253.009	CD59a antigen /// CD59b antigen	Cd59a /// Cd59b	2q12.1	negative regulation of activation of membrane attack complex /// plasma membrane /// external side of plasma membrane /// membrane /// negative regulation of angiogenesis /// negative regulation of vascular endothelial growth factor receptor signaling pathway /// anchored to membrane /// negative regulation of complement activation /// negative regulation of fibroblast growth factor production //…
10389207	1.93277	1252.62	1197.4	1225.38	2306.52	2421.63	2375.8	chemokine (C-C motif) ligand 5	Ccl5	11q14.1	MAPK cascade /// positive regulation of defense response to virus by host /// phosphatidylinositol phospholipase C activity /// protein kinase activity /// cytokine activity /// extracellular region /// extracellular space /// intracellular /// soluble fraction /// cytoplasm /// protein phosphorylation /// calcium ion transport /// cellular calcium ion homeostasis /// exocytosis /// chemotaxis //…
10476633	1.93185	97.0591	83.9318	87.8145	159.418	163.116	198.342	proprotein convertase subtilisin/kexin type 2	Pcsk2	2q22.2	endopeptidase activity /// serine-type endopeptidase activity /// serine-type endopeptidase activity /// extracellular space /// extracellular space /// soluble fraction /// proteolysis /// proteolysis /// peptidase activity /// serine-type peptidase activity /// membrane /// protein processing /// peptide hormone processing /// peptide hormone processing /// peptide hormone processing /// protei…
10392056	1.92883	229.313	260.075	272.943	473.538	503.92	489.516	cytochrome b-561	Cyb561	11q22.3	ferric-chelate reductase activity /// transport /// membrane /// integral to membrane /// electron transport chain /// cytoplasmic vesicle /// metal ion binding /// oxidation-reduction process
10364784	1.92856	2148.15	1869.96	1903.55	3692.92	3722.98	3989.35	receptor accessory protein 6	Reep6	10q22.3	protein binding /// cellular_component /// biological_process /// membrane /// integral to membrane
10347910	1.92723	467.597	462.602	427.093	821.092	912.793	882.343	F-box protein 36	Fbxo36	1p31.1	molecular_function /// cellular_component /// biological_process
10383799	1.92528	176.423	194.089	173.86	346.956	368.512	332.287	transcobalamin 2	Tcn2	11p15.4	extracellular region /// extracellular space /// transport /// ion transport /// cobalt ion transport /// cobalamin metabolic process /// cobalamin transport /// cobalamin binding /// metal ion binding
10408335	1.92421	67.4082	83.194	70.1762	140.971	136.853	145.333	aldhehyde dehydrogenase family 5, subfamily A1	Aldh5a1	13q12.12	succinate-semialdehyde dehydrogenase (NAD+) activity /// soluble fraction /// mitochondrion /// mitochondrion /// glucose metabolic process /// acetate metabolic process /// succinate metabolic process /// succinate metabolic process /// glutamate metabolic process /// glutamine metabolic process /// glycerophospholipid metabolic process /// glucosylceramide metabolic process /// galactosylcerami…
10530819	1.92418	213.703	200.878	197.305	393.796	415.119	369.124	HOP homeobox	Hopx	5q14.1	negative regulation of transcription from RNA polymerase II promoter /// negative regulation of transcription from RNA polymerase II promoter /// trophectodermal cell differentiation /// trophectodermal cell differentiation /// DNA binding /// sequence-specific DNA binding transcription factor activity /// protein binding /// nucleus /// nucleus /// cytoplasm /// transcription, DNA-dependent /// …
10404763	1.9213	288.685	278.076	284.466	503.478	573.85	560.566	transmembrane protein 170B	Tmem170b	13q14.11	molecular_function /// cellular_component /// biological_process /// membrane /// integral to membrane
10392120	1.91788	237.387	239.685	214.4	405.242	447.117	474.955	SWI/SNF related, matrix associated, actin dependent regulator of chromatin, subfamily d, member 2	Smarcd2	11q22.3	molecular_function /// nucleus /// nucleosome disassembly /// chromatin remodeling /// transcription, DNA-dependent /// regulation of transcription, DNA-dependent /// SWI/SNF complex /// chromatin modification
10458349	1.91679	652.068	709.154	612.047	1212.57	1292.34	1271.92	steroid receptor RNA activator 1	Sra1	18q12.2	DNA binding /// transcription cofactor activity /// transcription coactivator activity /// receptor activity /// nucleus /// transcription factor complex /// cytoplasm /// steroid hormone aporeceptor complex /// transcription, DNA-dependent /// regulation of transcription, DNA-dependent /// regulation of transcription from RNA polymerase II promoter /// apoptotic process /// cell proliferation //…
10531420	1.91073	120.351	118.788	118.563	177.751	266.926	249.214	chemokine (C-X-C motif) ligand 11	Cxcl11	5q15	cytokine activity /// extracellular region /// extracellular space /// chemotaxis /// inflammatory response /// immune response /// chemokine activity /// chemokine activity
10413813	1.90523	111.839	120.52	130.886	213.574	220.086	259.564	UDP-N-acetyl-alpha-D-galactosamine:polypeptide N-acetylgalactosaminyltransferase-like 2	Galntl2	14q12	molecular_function /// polypeptide N-acetylgalactosaminyltransferase activity /// Golgi apparatus /// biological_process /// membrane /// integral to membrane /// transferase activity /// transferase activity, transferring glycosyl groups /// transport vesicle
10399588	1.901	36.7425	36.3541	32.7395	62.9004	74.6	64.0247	zinc finger protein 125	Zfp125	12p12.2	molecular_function /// cellular_component /// biological_process
10524955	1.90093	964.04	1029.69	1080.36	1989.35	1844.85	2007.23	tescalcin	Tesc	5q23.1	magnesium ion binding /// ruffle /// calcium ion binding /// calcium ion binding /// nucleus /// nucleus /// cytoplasm /// cytoplasm /// plasma membrane /// cellular sodium ion homeostasis /// negative regulation of cell proliferation /// positive regulation of gene expression /// phosphatase inhibitor activity /// lamellipodium /// lamellipodium /// regulation of cell adhesion mediated by integr…
10485466	1.9006	826.97	718.225	626.801	1323.64	1406.25	1373.14	catalase	Cat	2q12.1	response to reactive oxygen species /// response to hypoxia /// aminoacylase activity /// catalase activity /// catalase activity /// catalase activity /// peroxidase activity /// receptor binding /// mitochondrion /// mitochondrial intermembrane space /// lysosome /// peroxisome /// peroxisome /// peroxisomal membrane /// endoplasmic reticulum /// Golgi apparatus /// cytosol /// plasma membrane …
10365344	1.90021	106.575	112.236	96.1077	183.9	223.824	191.629	t-complex 11 (mouse) like 2	Tcp11l2	10q23.1	molecular_function /// cellular_component /// biological_process
10399478	1.89852	733.102	707.461	682.349	1352.44	1366.98	1309.9	lipin 1	Lpin1	12p12.3	negative regulation of transcription from RNA polymerase II promoter /// mitochondrial fission /// RNA polymerase II transcription factor binding /// transcription coactivator activity /// protein binding /// nucleus /// transcription factor complex /// cytoplasm /// mitochondrion /// mitochondrial outer membrane /// endoplasmic reticulum /// transcription, DNA-dependent /// regulation of transcr…
10529656	1.89566	342.241	342.99	327.732	637.631	706.552	581.706	neuron specific gene family member 1	Nsg1	5p13.1	Golgi apparatus /// dopamine receptor signaling pathway /// membrane /// integral to membrane /// dopamine receptor binding
10504730	1.89459	739.796	724.012	627.795	1312.15	1312.15	1328.18	acidic (leucine-rich) nuclear phosphoprotein 32 family, member B	Anp32b	4p12	S phase of mitotic cell cycle /// molecular_function /// nucleus /// nucleus
10483299	1.89442	46.9758	49.8763	46.5758	84.1389	93.1275	94.6851	sodium channel, voltage-gated, type I, alpha	Scn1a	2p14	regulation of action potential /// voltage-gated sodium channel complex /// ion channel activity /// voltage-gated ion channel activity /// voltage-gated sodium channel activity /// voltage-gated sodium channel activity /// sodium channel activity /// plasma membrane /// transport /// ion transport /// sodium ion transport /// adult walking behavior /// intercalated disc /// membrane /// integral…
10395520	1.89329	280.814	282.171	286.801	547.754	556.774	505.707	IMP2 inner mitochondrial membrane peptidase-like (S. cerevisiae)	Immp2l	12q12	ovarian follicle development /// nucleus /// mitochondrion /// mitochondrion /// mitochondrial inner membrane /// proteolysis /// protein processing involved in protein targeting to mitochondrion /// spermatogenesis /// protein localization /// metabolic process /// metabolic process /// peptidase activity /// peptidase activity /// peptidase activity /// serine-type peptidase activity /// membra…
10535426	1.89152	91.1321	91.3883	99.9975	173.13	170.13	191.352	speedy homolog B (Xenopus laevis)	Spdyb	5q31.3	cellular_component /// nucleus /// cell cycle /// protein kinase binding /// positive regulation of cyclin-dependent protein kinase activity
10463505	1.89036	353.268	356.999	338.531	591.473	682.031	714.933	deleted in primary ciliary dyskinesia	Dpcd	19q13.32	epithelial cilium movement /// molecular_function /// cellular_component /// lateral ventricle development /// third ventricle development /// sperm motility /// left/right pattern formation
10463836	1.88854	98.6688	94.9502	98.6688	177.422	185.241	189.448	glutathione S-transferase omega 1	Gsto1	19q13.32	glutathione transferase activity /// basement membrane /// insoluble fraction /// cytoplasm /// cytosol /// metabolic process /// oxidoreductase activity /// transferase activity /// L-ascorbic acid metabolic process /// L-ascorbic acid biosynthetic process /// axon /// nuclear membrane /// xenobiotic catabolic process /// myelin sheath /// cell body /// glutathione dehydrogenase (ascorbate) acti…
10481383	1.8874	457.574	448.645	400.584	826.711	862.154	775.736	WD repeat domain 34	Wdr34	2p23.2	molecular_function /// cytoplasm /// biological_process
10491952	1.87761	129.963	130.718	144.13	247.319	244.071	268.505	microsomal glutathione S-transferase 2	Mgst2	3p21.2	glutathione transferase activity /// leukotriene-C4 synthase activity /// glutathione peroxidase activity /// membrane fraction /// cytoplasm /// endoplasmic reticulum /// microsome /// plasma membrane /// leukotriene metabolic process /// glutathione biosynthetic process /// transferase activity /// leukotriene biosynthetic process /// oxidation-reduction process
10482434	1.87472	189.438	182.946	150.391	312.265	337.859	325.507	glycosyltransferase-like domain containing 1	Gtdc1	2p21	molecular_function /// cellular_component /// biological_process /// biosynthetic process /// transferase activity /// transferase activity, transferring glycosyl groups
10417167	1.86907	408.69	394.156	304.385	718.369	678.224	657.116	citrate lyase beta like	Clybl	---	molecular_function /// catalytic activity /// mitochondrion /// cellular aromatic compound metabolic process /// biological_process /// citrate (pro-3S)-lyase activity /// citrate lyase complex /// lyase activity /// carbon-carbon lyase activity /// metal ion binding
10516393	1.86875	64.6859	56.5902	65.4631	117.015	113.942	117.294	eukaryotic translation initiation factor 2C, 4	Eif2c4	4q28.1	nucleic acid binding /// RNA binding /// cytoplasm /// mRNA catabolic process /// regulation of translation /// ribonucleoprotein complex /// gene silencing by RNA /// micro-ribonucleoprotein complex /// negative regulation of translation involved in gene silencing by miRNA
10587446	1.85652	61.3188	55.9623	52.8047	102.118	106.788	106.325	myosin VI	Myo6	9q21.2	nucleotide binding /// ruffle /// protein binding /// ATP binding /// membrane fraction /// nucleus /// nucleoplasm /// cytoplasm /// cytoplasm /// microsome /// Golgi apparatus /// plasma membrane /// microvillus /// protein targeting /// endocytosis /// endocytosis /// synaptic transmission /// synapse assembly /// sensory perception of sound /// sensory perception of sound /// locomotory behav…
10591653	1.85635	332.323	295.191	354.431	578.496	605.52	634.96	transmembrane protein 205	Tmem205	9p21.3	molecular_function /// cellular_component /// biological_process /// membrane /// integral to membrane
10409222	1.85239	294.241	282.522	278.887	505.979	541.49	537.847	src homology 2 domain-containing transforming protein C3	Shc3	13q14.3	protein binding /// learning or memory /// synaptic transmission, glutamatergic /// intracellular signal transduction
10531544	1.85234	496.708	476.773	435.839	786.811	879.828	947.622	progestin and adipoQ receptor family member III	Paqr3	5q15	receptor activity /// Golgi apparatus /// membrane /// integral to membrane
10524668	1.84717	956.882	963.274	898.508	1710.12	1732.41	1761.86	coenzyme Q5 homolog, methyltransferase (yeast)	Coq5	5q23.1	mitochondrion /// ubiquinone biosynthetic process /// biological_process /// methyltransferase activity /// transferase activity /// methylation
10387492	1.84549	243.006	241.907	257.48	445.824	465.38	458.536	WD repeat containing, antisense to TP53	Wrap53	11q13.3	RNA binding /// nucleus /// telomerase holoenzyme complex /// nucleolus /// cytoplasm /// Cajal body /// telomere formation via telomerase /// positive regulation of telomerase activity
10487577	1.84399	862.226	785.319	705.365	1449.75	1454.46	1420.24	cytoskeleton associated protein 2-like	Ckap2l	2q14.3	molecular_function /// centrosome /// biological_process
10492720	1.84152	304.446	251.843	250.782	483.79	487.169	509.486	microtubule-associated protein 9	Mtap9	3p12.2	nucleus /// cytoplasm /// Golgi apparatus /// cytoskeleton /// microtubule /// cell cycle /// mitosis /// cell division
10391207	1.84041	697.955	618.776	586.203	1122.66	1184.38	1186.89	DEXH (Asp-Glu-X-His) box polypeptide 58	Dhx58	11q22.1	nucleotide binding /// nucleic acid binding /// DNA binding /// RNA binding /// double-stranded RNA binding /// double-stranded RNA binding /// single-stranded RNA binding /// helicase activity /// ATP binding /// cytoplasm /// cytoplasm /// zinc ion binding /// response to virus /// hydrolase activity /// hydrolase activity, acting on acid anhydrides /// negative regulation of type I interferon …
10490854	1.84006	173.629	152.777	188.41	318.763	306.89	318.297	predicted gene 13051 /// zinc finger protein 534	Gm13051 /// Zfp534	3p25.2	molecular_function /// cellular_component /// biological_process /// metal ion binding
10399897	1.83957	517.237	422.297	420.685	759.139	893.967	842.885	high mobility group box transcription factor 1	Hbp1	12p11.21	DNA binding /// RNA binding /// protein binding /// nucleus /// transcription, DNA-dependent /// regulation of transcription, DNA-dependent /// Wnt receptor signaling pathway /// positive regulation of potassium ion transport
10591763	1.83946	141.241	117.525	104.612	210.362	219.196	234.392	zinc finger protein 810	Zfp810	9p21.3	molecular_function /// cellular_component /// biological_process /// metal ion binding
10531488	1.8389	1819.82	1771.56	1626.33	2976.52	3103.21	3529.77	cyclin I	Ccni	5q15	cyclin-dependent protein kinase regulator activity /// regulation of phosphorylation /// regulation of catalytic activity /// regulation of cell cycle
10463486	1.83684	769.621	731.866	741.693	1317.33	1418.02	1386.02	beta-transducin repeat containing protein	Btrc	19q13.32	protein polyubiquitination /// ubiquitin-protein ligase activity /// protein binding /// nucleus /// cytoplasm /// protein dephosphorylation /// ubiquitin-dependent protein catabolic process /// beta-catenin binding /// Wnt receptor signaling pathway /// protein ubiquitination /// SCF ubiquitin ligase complex /// protein catabolic process /// protein destabilization /// mammary gland epithelial c…
10483536	1.83532	63.241	74.0323	61.6765	114.471	125.582	124.18	RIKEN cDNA 4930578N16 gene	4930578N16Rik	2p13.3	molecular_function /// cellular_component /// biological_process
10602977	1.83452	143.378	126.811	108.187	245.991	234.601	210.443	sex comb on midleg-like 2 (Drosophila)	Scml2	---	nucleus /// PcG protein complex
10505200	1.83406	226.711	200.967	183.81	346.45	405.969	367.345	hydroxysteroid dehydrogenase like 2	Hsdl2	4q13.1	nucleotide binding /// molecular_function /// mitochondrion /// peroxisome /// biological_process /// metabolic process /// oxidoreductase activity /// sterol binding /// oxidation-reduction process
10362511	1.83371	107.231	105.305	97.9289	214.241	175.918	180.909	glutathione S-transferase, mu 3	Gstm3	10p11.21	glutathione transferase activity /// cytoplasm /// glutathione metabolic process /// metabolic process /// transferase activity /// identical protein binding
10523541	1.83332	602.567	528.297	479.831	991.072	1003.93	945.97	mitochondrial ribosomal protein S18C	Mrps18c	5q21.1	structural constituent of ribosome /// intracellular /// mitochondrion /// mitochondrial small ribosomal subunit /// ribosome /// translation /// ribonucleoprotein complex
10512949	1.83237	256.626	234.641	235.197	441.717	445.61	442.669	ATP-binding cassette, sub-family A (ABC1), member 1	Abca1	4q12	nucleotide binding /// peptide secretion /// protein binding /// ATP binding /// phospholipid transporter activity /// phospholipid transporter activity /// phospholipid transporter activity /// intracellular /// membrane fraction /// Golgi apparatus /// plasma membrane /// integral to plasma membrane /// integral to plasma membrane /// protein lipidation /// transport /// phagocytosis, engulfmen…
10531415	1.827	1068.4	937.082	1030.74	1744.51	1759.68	2050.06	chemokine (C-X-C motif) ligand 10	Cxcl10	5q15	positive regulation of leukocyte chemotaxis /// cytokine activity /// extracellular region /// extracellular space /// extracellular space /// chemotaxis /// inflammatory response /// immune response /// signal transduction /// chemokine activity /// positive regulation of cell proliferation /// protein secretion /// external side of plasma membrane /// negative regulation of angiogenesis /// pos…
10479761	1.82625	32.0462	31.4153	31.0331	54.4388	57.3145	60.9894	meiosis expressed gene 1	Meig1	2p25.3	protein binding /// nucleus /// meiosis /// spermatogenesis /// cell differentiation
10380699	1.81855	400.937	376.186	323.329	676.261	654.689	662.452	coatomer protein complex, subunit zeta 2	Copz2	11q21	molecular_function /// cytoplasm /// Golgi apparatus /// transport /// biological_process /// protein transport /// membrane /// vesicle-mediated transport /// COPI vesicle coat /// COPI-coated vesicle /// cytoplasmic vesicle
10500011	1.8176	94.9779	81.7158	106.574	164.888	188.185	160.065	tuftelin 1	Tuft1	3q11.2	protein binding /// extracellular region /// cytoplasm /// biomineral tissue development
10347417	1.81759	708.481	720.601	593.887	1229.24	1217.72	1216.26	BCS1-like (yeast)	Bcs1l	1p31.1	nucleotide binding /// ATP binding /// mitochondrion /// mitochondrion /// mitochondrial inner membrane /// mitochondrion organization /// membrane /// integral to membrane /// nucleoside-triphosphatase activity /// mitochondrial respiratory chain complex I assembly /// mitochondrial respiratory chain complex IV assembly /// mitochondrial respiratory chain complex III assembly
10518494	1.81442	262.859	244.4	221.797	419.933	425.881	475.907	patched domain containing 2	Ptchd2	4q31.22	molecular_function /// cellular_component /// biological_process
10425623	1.81441	299.82	253.567	262.961	463.647	451.683	570.199	cold shock domain containing C2, RNA binding	Csdc2	15q25.2	nucleic acid binding /// DNA binding /// RNA binding /// nucleus /// cytoplasm /// regulation of transcription, DNA-dependent /// mRNA processing /// biological_process
10481312	1.81253	123.907	124.079	122.35	212.462	224.125	235.226	RIKEN cDNA 1700026L06 gene	1700026L06Rik	2p23.2	molecular_function /// cellular_component /// biological_process
10455483	1.81053	221.749	200.947	209.936	390.295	363.13	391.734	YTH domain containing 2	Ythdc2	18q21.1	nucleotide binding /// nucleic acid binding /// helicase activity /// ATP binding /// cellular_component /// ATP-dependent helicase activity /// biological_process /// hydrolase activity
10490150	1.81047	462.064	514.515	454.109	831.193	896.682	859.589	Z-DNA binding protein 1	Zbp1	2q31.1	DNA binding /// left-handed Z-DNA binding /// RNA binding /// double-stranded RNA adenosine deaminase activity /// nucleus /// cytoplasm /// biological_process /// response to virus /// interspecies interaction between organisms /// innate immune response
10416887	1.80731	253.218	207.841	204.492	381.742	397.907	418.264	SLAIN motif family, member 1	Slain1	14q32.33	molecular_function /// cellular_component /// biological_process
10455227	1.80642	1259.15	1170.42	1212.88	2203.91	2215.54	2157.86	ring finger protein 14	Rnf14	18q12.3	nucleus /// nucleus /// cytoplasm /// cytoplasm /// transcription, DNA-dependent /// regulation of transcription, DNA-dependent /// metabolic process /// zinc ion binding /// ligase activity /// small conjugating protein ligase activity /// small conjugating protein ligase activity /// response to estradiol stimulus /// positive regulation of transcription, DNA-dependent /// metal ion binding ///…
10511803	1.80631	235.918	216.485	192.605	368.884	410.053	383.271	RIKEN cDNA 2610029I01 gene	2610029I01Rik	4p15.2	molecular_function /// cellular_component /// biological_process /// metabolic process /// transferase activity
10366881	1.80562	710.635	715.891	613.574	1191.71	1197.78	1287.34	DNA-damage inducible transcript 3 /// methionine-tRNA synthetase	Ddit3 /// Mars	10q26.13	DNA binding /// DNA binding /// sequence-specific DNA binding transcription factor activity /// sequence-specific DNA binding transcription factor activity /// protein binding /// nucleus /// nucleus /// nucleus /// cytoplasm /// transcription, DNA-dependent /// regulation of transcription, DNA-dependent /// regulation of transcription, DNA-dependent /// ER overload response /// ER overload respo…
10532630	1.80404	583.462	535.26	482.908	969.984	948.087	962.867	adrenergic receptor kinase, beta 2	Adrbk2	5q22.3	nucleotide binding /// positive regulation of protein phosphorylation /// desensitization of G-protein coupled receptor protein signaling pathway /// protein kinase activity /// protein serine/threonine kinase activity /// G-protein coupled receptor kinase activity /// G-protein coupled receptor kinase activity /// ATP binding /// phospholipid binding /// intracellular /// membrane fraction /// n…
10502071	1.80117	170.984	151.178	142.491	272.685	254.765	309.805	RIKEN cDNA 5730508B09 gene	5730508B09Rik	3q21.3	molecular_function /// cellular_component /// biological_process /// membrane /// integral to membrane
10533659	1.79857	205.318	208.445	166.743	348.915	340.64	349.327	CAP-GLY domain containing linker protein 1	Clip1	5q23.2	microtubule bundle formation /// nucleic acid binding /// protein binding /// cytoplasm /// centrosome /// cytoskeleton /// microtubule /// cytoplasmic microtubule /// intermediate filament /// transport /// microtubule binding /// microtubule binding /// zinc ion binding /// microtubule cytoskeleton /// tubulin binding /// membrane /// positive regulation of microtubule polymerization /// cytopl…
10480275	1.79731	228.632	215.053	202.344	401.376	420.056	342.596	nebulette	Nebl	2p24.2	stress fiber /// actin binding /// tropomyosin binding /// cytoplasm /// cytoskeletal protein binding /// zinc ion binding /// Z disc /// filamin binding /// metal ion binding /// actin filament binding /// cardiac muscle thin filament assembly
10389775	1.79671	208.371	191.801	138.704	312.641	307.336	334.62	phosphatidylcholine transfer protein	Pctp	11q14.3	cytoplasm /// transport /// lipid transport /// cholesterol metabolic process /// lipid binding /// phosphatidylcholine transporter activity /// phospholipid transport /// phosphatidylcholine binding
10497203	1.79279	309.798	294.223	259.141	503.113	498.323	542.877	hairy/enhancer-of-split related with YRPW motif 1	Hey1	3p26.1	negative regulation of transcription from RNA polymerase II promoter /// protein binding transcription factor activity /// blood vessel development /// vasculogenesis /// osteoblast development /// epithelial to mesenchymal transition involved in endocardial cushion formation /// endocardial cushion to mesenchymal transition involved in heart valve formation /// ventricular trabecula myocardium m…
10518346	1.78961	374.48	388.789	304.001	648.284	598.772	653.529	RIKEN cDNA 1700029I01 gene /// predicted gene 13251 /// predicted gene 13051 /// zinc finger protein 534 /// predicted gene 13139	1700029I01Rik /// Gm13251 /// Gm13051 /// Zfp534 /// Gm13139	4q31.21	molecular_function /// cellular_component /// biological_process /// metal ion binding
10389283	1.78901	342.297	340.37	318.362	571.991	600.07	618.764	LIM homeobox protein 1	Lhx1	11q14.1	nucleic acid binding transcription factor activity /// nucleic acid binding transcription factor activity /// urogenital system development /// ureteric bud development /// gastrulation with mouth forming second /// ectoderm formation /// endoderm formation /// neuron migration /// kidney development /// DNA binding /// sequence-specific DNA binding transcription factor activity /// protein bindi…
10496023	1.78869	263.457	228.063	212.182	401.806	436.248	416.225	caspase 6	Casp6	3q22.1	acute inflammatory response to non-antigenic stimulus /// endopeptidase activity /// cysteine-type endopeptidase activity /// protein binding /// nucleus /// cytoplasm /// cytosol /// proteolysis /// proteolysis /// apoptotic process /// induction of apoptosis /// peptidase activity /// cysteine-type peptidase activity /// response to glucose stimulus /// response to iron ion /// hydrolase activi…
10476814	1.78329	587.35	560.075	543.283	950.708	1027.6	1037.44	insulinoma-associated 1	Insm1	2q22.3	type B pancreatic cell development /// nucleic acid binding /// intracellular /// nucleus /// zinc ion binding /// cell differentiation /// endocrine pancreas development /// endocrine system development /// metal ion binding
10379153	1.78183	282.324	262.206	263.93	477.685	481.355	480.694	aldolase C, fructose-bisphosphate	Aldoc	11q14.1	catalytic activity /// fructose-bisphosphate aldolase activity /// fructose-bisphosphate aldolase activity /// cytoplasm /// mitochondrion /// glycolysis /// apoptotic process /// aging /// cytoskeletal protein binding /// metabolic process /// lyase activity /// fructose 1,6-bisphosphate metabolic process /// axon /// protein homotetramerization /// protein heterotetramerization
10524631	1.78122	907.914	925.064	869.923	1576.99	1630.41	1605.91	2'-5' oligoadenylate synthetase-like 1	Oasl1	5q23.1	2'-5'-oligoadenylate synthetase activity /// DNA binding /// double-stranded RNA binding /// double-stranded RNA binding /// nucleolus /// cytoplasm /// negative regulation of viral genome replication /// defense response to virus
10501235	1.78057	558.987	570.433	542.375	969.149	1030.34	977.721	glutathione S-transferase, mu 4	Gstm4	3q13.12	glutathione transferase activity /// cytosol /// transferase activity /// nitrobenzene metabolic process /// xenobiotic catabolic process
10371240	1.78035	243.912	286.698	232.027	449.1	452.268	450.791	transducin-like enhancer of split 6, homolog of Drosophila E(spl)	Tle6	10q22.3	protein binding /// cytoplasm /// cell cortex /// protein complex
10389627	1.77871	265.889	280.452	258.841	457.615	488.778	485.619	RAD51 homolog c (S. cerevisiae)	Rad51c	11q14.2	nucleotide binding /// DNA binding /// ATP binding /// nucleus /// cytoplasm /// mitochondrion /// DNA metabolic process /// DNA repair /// DNA recombination /// response to DNA damage stimulus /// female meiosis sister chromatid cohesion /// reciprocal meiotic recombination /// male meiosis I /// spermatogenesis /// DNA-dependent ATPase activity /// crossover junction endodeoxyribonuclease activ…
10525591	1.77207	192.185	180.574	142.359	299.008	301.342	305.111	kinetochore associated 1	Kntc1	5q23.2	chromosome, centromeric region /// kinetochore /// spindle pole /// molecular_function /// nucleus /// chromosome /// cytoplasm /// kinetochore microtubule /// cytoskeleton /// cell cycle /// mitosis /// mitotic cell cycle checkpoint /// cell division
10368356	1.77078	267.784	222.246	225.223	409.653	434.352	418.281	A kinase (PRKA) anchor protein 7	Akap7	10p12.1	protein binding /// membrane fraction /// soluble fraction /// insoluble fraction /// nucleus /// cytosol /// transmembrane receptor protein serine/threonine kinase signaling pathway /// protein C-terminus binding /// protein localization /// regulation of protein kinase A signaling cascade /// membrane /// AMP binding /// apical plasma membrane /// lateral plasma membrane /// sarcoplasmic reticu…
10455738	1.76893	738.298	672.133	578.905	1114.62	1204.93	1183.96	sorting nexin 2	Snx2	18q21.2	cytoplasm /// endosome /// transport /// intracellular protein transport /// cell communication /// lipid binding /// protein transporter activity /// endosome membrane /// protein transport /// membrane /// phosphatidylinositol binding /// intracellular membrane-bounded organelle
10368782	1.76726	539.994	463.411	400.223	798.765	814.331	849.841	FIG4 homolog (S. cerevisiae)	Fig4	10q11.1	phosphatidylinositol-3-phosphatase activity /// endosome /// endoplasmic reticulum /// Golgi apparatus /// vacuole organization /// locomotory behavior /// cell death /// endosome membrane /// positive regulation of neuron projection development /// membrane /// hydrolase activity /// phosphatidylinositol bisphosphate phosphatase activity /// phosphoric ester hydrolase activity /// pigmentation /…
10594540	1.76591	196.326	218.865	174.532	340.71	337.663	358.98	pleckstrin homology domain containing, family O member 2	Plekho2	9q12	molecular_function /// phospholipid binding /// cellular_component /// biological_process
10397179	1.76505	193.835	165.303	128.856	273.593	283.319	292.89	dynein, axonemal, light chain 1	Dnalc1	12q21.31	molecular_function /// cellular_component /// biological_process
10457235	1.76483	162.239	132.045	110.896	228.235	228.487	250.414	zinc finger protein 438	Zfp438	18p11.31	nucleic acid binding transcription factor activity /// nucleus /// negative regulation of transcription, DNA-dependent
10451287	1.76375	457.349	442.883	383.319	781.277	721.769	755.445	ISG15 ubiquitin-like modifier	Isg15	17q21.32	protein binding /// extracellular region /// cytoplasm /// response to virus /// modification-dependent protein catabolic process /// protein tag /// ISG15-protein conjugation /// ISG15-protein conjugation
10373467	1.7582	200.156	188.625	177.47	305.936	328.173	362.713	v-erb-b2 erythroblastic leukemia viral oncogene homolog 3 (avian)	Erbb3	10q26.2	nucleotide binding /// endocardial cushion development /// protein kinase activity /// protein tyrosine kinase activity /// transmembrane receptor protein tyrosine kinase activity /// receptor signaling protein tyrosine kinase activity /// receptor activity /// protein binding /// ATP binding /// extracellular space /// nucleus /// protein phosphorylation /// negative regulation of cell adhesion …
10498952	1.75591	135.49	143.584	129.125	244.538	239.197	232.502	guanylate cyclase 1, soluble, alpha 3	Gucy1a3	3p12.2	nucleotide binding /// guanylate cyclase activity /// GTP binding /// cytoplasm /// cGMP biosynthetic process /// cGMP biosynthetic process /// nitric oxide mediated signal transduction /// guanylate cyclase complex, soluble /// regulation of blood pressure /// cyclic nucleotide biosynthetic process /// lyase activity /// phosphorus-oxygen lyase activity /// heme binding /// positive regulation o…
10415980	1.75582	192.909	177.357	156.583	307.988	320.949	293.371	F-box protein 16	Fbxo16	14q23.3	molecular_function /// cellular_component /// biological_process
10370920	1.75529	964.952	997.723	956.922	1659.76	1689.78	1776.49	BTB (POZ) domain containing 2	Btbd2	10q22.3	cytoplasmic mRNA processing body /// cytoplasmic mRNA processing body /// protein binding /// biological_process
10529226	1.75514	323.977	305.83	293.792	525.575	538.768	555.818	ribokinase	Rbks	5p13.3	nucleotide binding /// ribokinase activity /// ATP binding /// cellular_component /// carbohydrate metabolic process /// D-ribose metabolic process /// kinase activity /// phosphorylation /// transferase activity /// phosphotransferase activity, alcohol group as acceptor
10531304	1.75495	113.466	118.234	102.326	181.831	217.432	187.67	cyclin-dependent kinase-like 2 (CDC2-related kinase)	Cdkl2	5q15	nucleotide binding /// protein kinase activity /// protein serine/threonine kinase activity /// cyclin-dependent protein kinase activity /// ATP binding /// nucleus /// cytoplasm /// centrosome /// protein phosphorylation /// kinase activity /// phosphorylation /// transferase activity /// transferase activity, transferring phosphorus-containing groups
10455238	1.75484	814.64	782.36	796.445	1407.57	1415.7	1376.59	Nedd4 family interacting protein 1	Ndfip1	18q12.3	regulation of myeloid leukocyte differentiation /// negative regulation of type 2 immune response /// signal transducer activity /// protein binding /// extracellular region /// endosome /// Golgi apparatus /// cell cortex /// cellular iron ion homeostasis /// signal transduction /// negative regulation of gene expression /// membrane /// integral to membrane /// integral to Golgi membrane /// po…
10537851	1.75169	115.702	115.702	115.702	204.908	210.712	192.817	contactin associated protein-like 2	Cntnap2	6p12.3 /// 6p21.1	receptor binding /// protein binding /// early endosome /// Golgi apparatus /// cell adhesion /// signal transduction /// behavior /// neuron recognition /// voltage-gated potassium channel complex /// voltage-gated potassium channel complex /// cell surface /// membrane /// integral to membrane /// enzyme binding /// axolemma /// neuron projection development /// cellular protein localization //…
10392735	1.74933	276.327	252.405	252.676	465.438	441.892	458.692	CDC42 effector protein (Rho GTPase binding) 4	Cdc42ep4	11q23.2	protein binding /// cytoplasm /// cytoskeleton /// Rho protein signal transduction /// regulation of cell shape /// actin cytoskeleton /// microtubule cytoskeleton /// membrane /// positive regulation of pseudopodium assembly
10477644	1.74905	1133.54	974.874	1076.66	1660.32	1772.88	2162.69	transformation related protein 53 inducible nuclear protein 2	Trp53inp2	2q24.1	autophagic vacuole assembly /// molecular_function /// nucleus /// cytoplasm /// autophagic vacuole /// cytosol /// transcription, DNA-dependent /// regulation of transcription, DNA-dependent /// autophagy /// positive regulation of autophagy /// cytoplasmic vesicle /// positive regulation of transcription, DNA-dependent
10401684	1.74865	193.778	193.615	195.425	322.669	335.929	361.684	angel homolog 1 (Drosophila)	Angel1	12q21.32	molecular_function /// cellular_component /// biological_process
10351269	1.74842	216.767	182.34	216.575	345.383	380.92	347.765	RIKEN cDNA 4930455F23 gene	4930455F23Rik	1q24.1	molecular_function /// nucleus /// biological_process
10348558	1.74684	212.183	225.017	174.56	349.782	383.574	331.119	selenocysteine lyase	Scly	1p22.1	catalytic activity /// cytoplasm /// metabolic process /// selenocysteine lyase activity /// transferase activity /// lyase activity /// pyridoxal phosphate binding
10389786	1.74605	193.348	168.32	149.518	272.521	309.602	306.998	hepatic leukemia factor	Hlf	11q14.3	DNA binding /// sequence-specific DNA binding transcription factor activity /// nucleus /// transcription, DNA-dependent /// regulation of transcription, DNA-dependent /// sequence-specific DNA binding /// protein dimerization activity /// rhythmic process
10390691	1.74341	1009.72	1000.42	1003.51	1633	1769.84	1858.61	nuclear receptor subfamily 1, group D, member 1 /// thyroid hormone receptor alpha	Nr1d1 /// Thra	11q22.1	nucleic acid binding transcription factor activity /// cartilage condensation /// ossification /// steroid receptor RNA activator RNA binding /// regulation of thyroid hormone mediated signaling pathway /// DNA binding /// sequence-specific DNA binding transcription factor activity /// steroid hormone receptor activity /// single-stranded RNA binding /// single-stranded RNA binding /// receptor a…
10497752	1.74318	1077.33	1247.89	992.102	1941.28	1887.02	1928.6	calcium regulated heat stable protein 1	Carhsp1	3p22.3	cytoplasmic exosome (RNase complex) /// nucleic acid binding /// DNA binding /// RNA binding /// mRNA 3'-UTR binding /// protein binding /// soluble fraction /// cytoplasm /// cytosol /// regulation of transcription, DNA-dependent /// P granule /// regulation of mRNA stability
10529741	1.74251	443.955	504.634	430.018	820.178	794.862	781.855	RAB28, member RAS oncogene family	Rab28	5p13.1	nucleotide binding /// GTP binding /// cellular_component /// plasma membrane /// small GTPase mediated signal transduction /// biological_process /// membrane /// GDP binding
10421723	1.74246	580.183	527.508	438.32	904.224	928.125	845.659	DnaJ (Hsp40) homolog, subfamily C, member 15	Dnajc15	14q24.3	molecular_function /// mitochondrion /// biological_process /// membrane /// integral to membrane /// heat shock protein binding
10403464	1.74166	299.208	283.678	179.051	416.471	414.78	464.796	DIP2 disco-interacting protein 2 homolog C (Drosophila)	Dip2c	13p12	molecular_function /// cellular_component /// biological_process
10544941	1.74114	134.542	130.648	119.907	225.801	231.233	213.075	phosphodiesterase 1C	Pde1c	6p12.1	catalytic activity /// 3',5'-cyclic-nucleotide phosphodiesterase activity /// 3',5'-cyclic-AMP phosphodiesterase activity /// calmodulin-dependent cyclic-nucleotide phosphodiesterase activity /// calmodulin binding /// cAMP catabolic process /// signal transduction /// phosphoric diester hydrolase activity /// hydrolase activity /// cAMP binding /// neuronal cell body /// cGMP catabolic process /…
10438639	1.7399	73.4493	80.9713	81.9358	123.713	160.305	129.421	diacylglycerol kinase, gamma	Dgkg	16p12.2	nucleotide binding /// diacylglycerol kinase activity /// calcium ion binding /// ATP binding /// cytoplasm /// plasma membrane /// protein kinase C-activating G-protein coupled receptor signaling pathway /// kinase activity /// phosphorylation /// transferase activity /// intracellular signal transduction /// metal ion binding
10483353	1.73945	33.943	31.8816	36.8584	55.2459	65.534	57.9826	sodium channel, voltage-gated, type VII, alpha	Scn7a	2p14	ion channel activity /// voltage-gated ion channel activity /// sodium channel activity /// transport /// ion transport /// sodium ion transport /// integral to membrane /// regulation of ion transmembrane transport /// sodium ion export
10606914	1.73945	126.796	131.352	133.628	243.767	224.299	214.226	extraembryonic, spermatogenesis, homeobox 1	Esx1	Xq26.3	blood vessel development /// DNA binding /// nucleus /// nucleus /// cytoplasm /// regulation of transcription from RNA polymerase II promoter /// sequence-specific DNA binding /// negative regulation of transcription, DNA-dependent /// regulation of cell cycle /// labyrinthine layer morphogenesis /// labyrinthine layer blood vessel development
10394812	1.73552	164.018	177.414	201.005	321.904	289.798	327.757	predicted gene 4983 /// predicted gene 9292	Gm4983 /// Gm9292	12p12.3	molecular_function /// cellular_component /// biological_process
10574384	1.73529	355.136	359.259	361.752	615.229	627.441	624.768	N-myc downstream regulated gene 4	Ndrg4	8q22.1	cytoplasm
10519504	1.73242	536.68	522.715	499.572	876.012	887.501	937.25	sorcin	Sri	5p15.31	calcium ion binding /// protein binding /// intracellular /// cytoplasm /// plasma membrane /// calcium ion transport /// membrane /// sarcoplasmic reticulum /// Z disc /// vesicle
10468231	1.73241	601.018	625.918	544.452	1007.6	989.902	1067.67	ADP-ribosylation factor-like 3	Arl3	19q13.32	nucleotide binding /// cytokinesis /// kidney development /// GTPase activity /// protein binding /// GTP binding /// GTP binding /// intracellular /// nucleus /// cytoplasm /// Golgi apparatus /// centrosome /// cytoskeleton /// spindle microtubule /// cytoplasmic microtubule /// plasma membrane /// transport /// cell cycle /// small GTPase mediated signal transduction /// microtubule binding //…
10480347	1.73139	486.439	404.402	413.819	683.052	792.374	780.638	phosphatidylinositol-5-phosphate 4-kinase, type II, alpha	Pip4k2a	2p24.2	nucleotide binding /// ATP binding /// nucleus /// cytoplasm /// plasma membrane /// membrane /// kinase activity /// phosphatidylinositol phosphate kinase activity /// 1-phosphatidylinositol-5-phosphate 4-kinase activity /// phosphorylation /// transferase activity /// megakaryocyte development /// phosphatidylinositol metabolic process
10492136	1.72981	505.341	427.881	373.56	710.026	762.818	771.912	doublecortin-like kinase 1	Dclk1	3p14.3	nucleotide binding /// neuron migration /// protein kinase activity /// protein serine/threonine kinase activity /// ATP binding /// protein phosphorylation /// protein phosphorylation /// multicellular organismal development /// nervous system development /// axonogenesis /// brain development /// kinase activity /// phosphorylation /// transferase activity /// transferase activity, transferring…
10439362	1.72942	221.401	184.196	155.192	304.352	332.89	323.115	syntaxin binding protein 5-like	Stxbp5l	16q11.1	molecular_function /// cellular_component /// cytoplasm /// plasma membrane /// transport /// exocytosis /// biological_process /// protein transport /// membrane /// integral to membrane /// vesicle-mediated transport
10368527	1.72903	229.631	203.549	132.696	283.997	336.416	335.564	histidine triad nucleotide binding protein 3	Hint3	10p11.23	catalytic activity /// nucleus /// nucleolus /// cytoplasm /// mitochondrion /// biological_process /// hydrolase activity
10456727	1.7264	959.36	833.842	824.107	1459.95	1525.81	1522.77	dymeclin	Dym	18q23	molecular_function /// cellular_component /// cytoplasm /// Golgi apparatus /// biological_process
10425852	1.725	651.183	717.535	602.145	1065.89	1102.19	1229.26	parvin, beta	Parvb	15q25.2	actin binding /// cytoplasm /// cytoskeleton /// plasma membrane /// cell adhesion /// membrane /// cell junction
10504534	1.72475	397.633	357.837	344.463	619.945	675.949	600.103	FERM and PDZ domain containing 1	Frmpd1	4p12	molecular_function /// cellular_component /// cytoplasm /// cytoskeleton /// plasma membrane /// signal transduction /// biological_process /// membrane
10379176	1.72431	346.035	327.177	295.381	519.262	587.151	562.334	unc-119 homolog (C. elegans)	Unc119	11q14.1	cytoplasm /// centrosome /// cytoskeleton /// transport /// visual perception /// lipid binding /// protein transport /// lipoprotein transport /// lipoprotein transport /// response to stimulus
10415678	1.72053	624.165	619.056	568.243	1027.02	1060.44	1026.8	calcium binding protein 39-like	Cab39l	14q23.1	molecular_function /// cellular_component /// biological_process
10392642	1.71893	89.0245	88.1883	97.3586	146.446	160.8	164.856	ATP-binding cassette, sub-family A (ABC1), member 5	Abca5	11q22.3	nucleotide binding /// ATP binding /// lysosome /// endosome /// late endosome /// Golgi apparatus /// transport /// negative regulation of macrophage derived foam cell differentiation /// membrane /// integral to membrane /// ATPase activity /// nucleoside-triphosphatase activity /// cholesterol efflux /// high-density lipoprotein particle remodeling /// reverse cholesterol transport
10350630	1.71802	179.753	157.24	132.298	255.22	260.603	285.09	family with sequence similarity 129, member A	Fam129a	1q21.3	negative regulation of protein phosphorylation /// positive regulation of protein phosphorylation /// molecular_function /// nucleus /// cytoplasm /// plasma membrane /// regulation of translation /// response to stress /// response to endoplasmic reticulum stress /// positive regulation of translation
10509137	1.71725	435.57	418.608	414.787	743.252	735.063	701.018	3-hydroxy-3-methylglutaryl-Coenzyme A lyase	Hmgcl	4q28.3	fatty-acyl-CoA binding /// magnesium ion binding /// catalytic activity /// hydroxymethylglutaryl-CoA lyase activity /// receptor binding /// mitochondrion /// mitochondrion /// mitochondrial inner membrane /// peroxisome /// acyl-CoA metabolic process /// mitochondrion organization /// embryo development /// lyase activity /// manganese ion binding /// carboxylic acid binding /// protein homodim…
10363860	1.71428	135.574	125.703	132.72	225.747	224.767	224.569	solute carrier family 16 (monocarboxylic acid transporters), member 9	Slc16a9	10q21.3	molecular_function /// cellular_component /// plasma membrane /// transport /// symporter activity /// membrane /// integral to membrane /// urate metabolic process /// transmembrane transport
10504504	1.71393	572.382	629.681	617.099	1027.69	1010.47	1078.35	glyoxylate reductase/hydroxypyruvate reductase	Grhpr	4p12	nucleotide binding /// cytoplasm /// cytosol /// excretion /// metabolic process /// glycerate dehydrogenase activity /// oxidoreductase activity /// oxidoreductase activity, acting on the CH-OH group of donors, NAD or NADP as acceptor /// hydroxypyruvate reductase activity /// glyoxylate reductase (NADP) activity /// carboxylic acid binding /// protein homodimerization activity /// dicarboxylic …
10428081	1.71171	83.6851	71.8524	69.7075	142.492	127.549	115.662	heat-responsive protein 12	Hrsp12	15q14	nuclease activity /// endonuclease activity /// nucleus /// cytoplasm /// mitochondrion /// hydrolase activity
10528523	1.71162	654.247	716.592	661.11	1142.31	1124.92	1209.49	translocase of outer mitochondrial membrane 7 homolog (yeast)	Tomm7	5p14.2	molecular_function /// mitochondrion /// mitochondrion /// mitochondrial outer membrane /// mitochondrial outer membrane translocase complex /// transport /// intracellular protein transport /// biological_process /// protein transport /// P-P-bond-hydrolysis-driven protein transmembrane transporter activity /// membrane /// integral to membrane
10361358	1.71108	84.1265	89.241	83.0024	141.701	151.499	145.417	regulator of G-protein signaling 17	Rgs17	10p15.1	GTPase activator activity /// GTPase activator activity /// nucleus /// cytoplasm /// plasma membrane /// G-protein coupled receptor signaling pathway /// negative regulation of signal transduction /// membrane /// termination of G-protein coupled receptor signaling pathway
10506658	1.70832	330.638	278.116	275.241	473.004	538.297	495.577	heat shock protein family B (small), member 11	Hspb11	4q24	molecular_function /// cilium /// biological_process /// intraflagellar transport particle B
10542200	1.70631	1052.76	1045.58	848.601	1674.61	1600.77	1731.09	gamma-aminobutyric acid (GABA) A receptor-associated protein-like 1	Gabarapl1	6q22.33	protein binding /// intracellular /// cytoplasm /// autophagic vacuole /// endoplasmic reticulum /// Golgi apparatus /// cytoskeleton /// microtubule /// cytoskeletal protein binding /// membrane /// cytoplasmic vesicle /// dendrite membrane /// dendrite cytoplasm /// cell body
10525397	1.70563	737.577	746.593	635.757	1173.07	1224.94	1208.93	actin related protein 2/3 complex, subunit 3	Arpc3	5q23.2	actin binding /// cytoplasm /// cytoskeleton /// Arp2/3 protein complex /// lamellipodium /// regulation of actin filament polymerization /// cell projection
10454831	1.70541	1148.69	1138.42	1093.62	1871.43	1945.12	1948.67	polyadenylate-binding protein-interacting protein 2	Paip2	18q12.2	translation repressor activity, nucleic acid binding /// cytoplasm /// regulation of translation /// poly(A) RNA binding /// negative regulation of translation /// translation repressor activity /// negative regulation of translational initiation
10430447	1.70184	314.175	301.035	316.728	529.942	536.965	518.867	RIKEN cDNA 1700088E04 gene /// microtubule associated monoxygenase, calponin and LIM domain containing -like 1	1700088E04Rik /// Micall1	15q25.1	cytoplasm /// cytoskeleton /// zinc ion binding /// metal ion binding /// molecular_function /// cellular_component /// biological_process
10535841	1.70112	111.525	134.797	125.168	210.82	206.111	213.179	solute carrier family 46, member 3	Slc46a3	5q32	molecular_function /// cellular_component /// biological_process /// membrane /// integral to membrane /// transmembrane transport
10526882	1.7	956.226	828.296	836.519	1348.99	1503.68	1604.73	HEAT repeat containing 2	Heatr2	5q31.3	molecular_function /// cellular_component /// biological_process
10525439	1.69909	564.025	582.66	484.844	879.317	943.293	942.259	purinergic receptor P2X, ligand-gated ion channel 4	P2rx4	5q23.2	purinergic nucleotide receptor activity /// regulation of sodium ion transport /// receptor activity /// extracellular ATP-gated cation channel activity /// extracellular ATP-gated cation channel activity /// extracellular ATP-gated cation channel activity /// receptor binding /// ion channel activity /// copper ion binding /// ATP binding /// plasma membrane /// integral to plasma membrane /// n…
10394798	1.69684	105.549	99.838	121.929	182.644	213.951	160.64	predicted gene 9229	Gm9229	12p12.3	---
10529895	1.69665	843.599	810.336	807.734	1443.02	1440.19	1297.64	quinoid dihydropteridine reductase	Qdpr	5p12	nucleotide binding /// 6,7-dihydropteridine reductase activity /// soluble fraction /// cytoplasm /// mitochondrion /// cytosol /// tetrahydrobiopterin biosynthetic process /// metabolic process /// oxidoreductase activity /// synaptosome /// protein homodimerization activity /// oxidation-reduction process /// NADPH binding /// NADH binding
10536369	1.69404	485.647	434.565	329.903	659.012	694.373	739.682	core 1 synthase, glycoprotein-N-acetylgalactosamine 3-beta-galactosyltransferase, 1	C1galt1	6p24.3	angiogenesis /// angiogenesis /// kidney development /// multicellular organismal development /// galactosyltransferase activity /// membrane /// integral to membrane /// glycoprotein-N-acetylgalactosamine 3-beta-galactosyltransferase activity /// O-glycan processing, core 1 /// transferase activity /// transferase activity, transferring glycosyl groups /// cell differentiation /// metal ion bind…
10526654	1.68907	299.171	355.332	213.566	473.976	451.63	511.081	predicted gene 7285	Gm7285	5q31.2	---
10443786	1.68523	160.701	139.148	150.475	244.85	241.902	271.896	phosphodiesterase 9A	Pde9a	17q11.2	catalytic activity /// 3',5'-cyclic-nucleotide phosphodiesterase activity /// cytosol /// signal transduction /// phosphoric diester hydrolase activity /// metabolic process /// hydrolase activity /// perikaryon /// metal ion binding /// 3',5'-cyclic-GMP phosphodiesterase activity /// 3',5'-cyclic-GMP phosphodiesterase activity
10503251	1.68499	651.796	568.083	636.247	1002.56	1001.52	1122.46	RIKEN cDNA 2610301B20 gene	2610301B20Rik	4p16.1	cytoplasm
10360454	1.68415	178.396	139.352	150.335	240.852	267.61	276.978	opsin 3	Opn3	1q25.2	signal transducer activity /// receptor activity /// G-protein coupled receptor activity /// signal transduction /// G-protein coupled receptor signaling pathway /// visual perception /// phototransduction /// photoreceptor activity /// membrane /// integral to membrane /// protein-chromophore linkage /// response to stimulus
10478962	1.68193	164.845	200.338	214.995	306.58	322.4	341.785	RIKEN cDNA 2010011I20 gene	2010011I20Rik	2q31.1	molecular_function /// cellular_component /// biological_process /// membrane /// integral to membrane
10606138	1.68157	635.947	619.574	608.459	1042.66	991.242	1102.98	DMRT-like family C1c1 /// DMRT-like family C1c2	Dmrtc1c1 /// Dmrtc1c2	Xq22.1	molecular_function /// cellular_component /// biological_process
10466712	1.68149	223.598	222.083	195.727	366.086	363.42	347.32	MAM domain containing 2	Mamdc2	19p12	glycosaminoglycan binding /// extracellular region /// proteinaceous extracellular matrix /// interstitial matrix /// endoplasmic reticulum /// membrane /// peptide cross-linking via chondroitin 4-sulfate glycosaminoglycan /// extracellular matrix
10479726	1.67784	352.796	308.873	270.06	530.053	517.698	506.551	protein-L-isoaspartate (D-aspartate) O-methyltransferase domain containing 2	Pcmtd2	2q31.3	molecular_function /// protein-L-isoaspartate (D-aspartate) O-methyltransferase activity /// cellular_component /// cytoplasm /// cellular protein modification process /// biological_process /// methyltransferase activity /// transferase activity /// methylation
10589061	1.67764	260.686	254.817	283.307	442.316	444.898	451.551	DALR anticodon binding domain containing 3 /// WD repeat domain 6	Dalrd3 /// Wdr6	9q31.2	nucleotide binding /// aminoacyl-tRNA ligase activity /// arginine-tRNA ligase activity /// ATP binding /// cellular_component /// cytoplasm /// tRNA aminoacylation for protein translation /// arginyl-tRNA aminoacylation /// biological_process /// soluble fraction /// cytoplasm /// cell cycle /// cell cycle arrest /// negative regulation of cell proliferation /// negative regulation of autophagy …
10363735	1.67667	127.796	145.221	128.11	211.557	203.422	260.403	early growth response 2	Egr2	10q21.3	RNA polymerase II activating transcription factor binding /// nucleic acid binding /// DNA binding /// chromatin binding /// sequence-specific DNA binding transcription factor activity /// sequence-specific DNA binding transcription factor activity /// sequence-specific DNA binding transcription factor activity /// protein binding /// intracellular /// nucleus /// nucleus /// cytoplasm /// transc…
10485687	1.67666	349.139	336.104	293.938	533.086	553.032	551.466	methyltransferase like 15	Mettl15	2q12.3	cellular_component /// methyltransferase activity /// transferase activity /// methylation
10524681	1.67656	384.671	356.278	323.679	621.789	556.649	603.986	TP53 regulated inhibitor of apoptosis 1	Triap1	5q23.1	cytoplasm /// mitochondrion /// mitochondrion /// apoptotic process /// anti-apoptosis /// cysteine-type endopeptidase inhibitor activity involved in apoptotic process /// negative regulation of cysteine-type endopeptidase activity involved in apoptotic process
10456414	1.6755	662.318	647.379	588.713	1018.16	1036.6	1124.95	proteasome (prosome, macropain) assembly chaperone 2	Psmg2	18q22.2	molecular_function /// nucleus /// apoptotic process /// mitotic cell cycle spindle assembly checkpoint /// regulation of apoptotic process /// proteasome assembly /// regulation of cell cycle
10434302	1.67484	505.157	455.266	439.75	755.28	750.169	838.596	kelch-like 24 (Drosophila)	Klhl24	16p12.3	molecular_function /// cellular_component /// cytoplasm /// biological_process /// cell projection
10527559	1.6744	327.907	282.669	267.132	517.171	457.574	491.173	polymerase (RNA) I polypeptide D	Polr1d	5q32	DNA binding /// DNA-directed RNA polymerase activity /// protein binding /// nucleus /// DNA-directed RNA polymerase I complex /// transcription, DNA-dependent
10485361	1.67383	79.2449	69.5912	65.9828	119.065	125.699	114.018	RIKEN cDNA B230118H07 gene	B230118H07Rik	2q11.2	molecular_function /// cellular_component /// biological_process
10526181	1.67278	305.94	292.796	259.298	452.759	460.795	521.128	GATS protein-like 2	Gatsl2	5q31.1	molecular_function /// cellular_component /// biological_process
10427402	1.67259	98.244	112.505	81.9408	161.826	161.826	161.826	growth hormone receptor	Ghr	15p13	activation of MAPK activity /// allantoin metabolic process /// receptor activity /// cytokine receptor activity /// growth hormone receptor activity /// growth hormone receptor activity /// protein binding /// extracellular region /// extracellular space /// nucleus /// nucleus /// cytoplasm /// mitochondrion /// plasma membrane /// plasma membrane /// integral to plasma membrane /// citrate met…
10363312	1.67214	175.848	134.808	129.285	239.352	249.753	239.702	coiled-coil domain containing 138	Ccdc138	10q21.1	molecular_function /// cellular_component /// biological_process
10353181	1.67009	497.604	477.257	384.891	740.238	755.458	761.393	lactamase, beta 2	Lactb2	1p36.21	molecular_function /// mitochondrion /// biological_process /// hydrolase activity /// metal ion binding
10502205	1.66991	1626.94	1692.32	1563.78	2662.97	2735.41	2752.44	hydroxyacyl-Coenzyme A dehydrogenase	Hadh	3q22.1	nucleotide binding /// 3-hydroxyacyl-CoA dehydrogenase activity /// 3-hydroxyacyl-CoA dehydrogenase activity /// nucleus /// cytoplasm /// mitochondrion /// mitochondrion /// mitochondrial inner membrane /// lipid metabolic process /// fatty acid metabolic process /// fatty acid beta-oxidation /// response to activity /// oxidoreductase activity /// oxidoreductase activity, acting on the CH-OH gr…
10472372	1.66898	276.893	264.055	195.732	394.595	407.135	414.127	sodium channel, voltage-gated, type IX, alpha /// sodium channel, voltage-gated, type II, alpha 1	Scn9a /// Scn2a1	2p14	voltage-gated sodium channel complex /// ion channel activity /// voltage-gated ion channel activity /// voltage-gated sodium channel activity /// sodium channel activity /// transport /// ion transport /// sodium ion transport /// inflammatory response /// response to toxin /// post-embryonic development /// membrane /// integral to membrane /// regulation of action potential in neuron /// sodiu…
10409261	1.66862	293.961	268.726	238.714	461.755	436.402	434.765	DIRAS family, GTP-binding RAS-like 2	Diras2	13q14.3	nucleotide binding /// GTPase activity /// GTP binding /// cellular_component /// plasma membrane /// GTP catabolic process /// signal transduction /// small GTPase mediated signal transduction /// biological_process /// membrane
10404376	1.66699	172.453	166.424	120.964	251.404	251.163	254.689	angiotensin II receptor, type 1a	Agtr1a	13q12.3	blood vessel development /// angiotensin type I receptor activity /// angiotensin type I receptor activity /// kidney development /// kidney development /// positive regulation of receptor recycling /// G-protein alpha-subunit binding /// regulation of systemic arterial blood pressure by circulatory renin-angiotensin /// renin secretion into blood stream /// renin-angiotensin regulation of aldost…
10355464	1.66656	351.166	349.964	274.633	529.592	555.374	531.163	peroxisomal trans-2-enoyl-CoA reductase	Pecr	1p31.1	nucleotide binding /// receptor binding /// mitochondrion /// peroxisome /// fatty acid biosynthetic process /// lipid biosynthetic process /// oxidoreductase activity /// trans-2-enoyl-CoA reductase (NADPH) activity /// fatty acid elongation /// phytol metabolic process /// intracellular membrane-bounded organelle /// oxidation-reduction process
10463997	1.66496	1019.32	845.848	751.645	1389.63	1429	1506.24	programmed cell death 4	Pdcd4	19q13.42	RNA binding /// protein binding /// nucleus /// cytoplasm /// cytosol /// apoptotic process /// cell aging /// negative regulation of transcription, DNA-dependent
10575706	1.66437	307.034	283.19	285.209	474.285	489.873	492.106	WW domain-containing oxidoreductase	Wwox	8q24.11 /// 8q23.3	nucleotide binding /// RNA polymerase II transcription coactivator activity /// osteoblast differentiation /// protein binding /// nucleus /// nucleus /// cytoplasm /// mitochondrion /// Golgi apparatus /// cytosol /// apoptotic process /// induction of apoptosis /// metabolic process /// Wnt receptor signaling pathway /// oxidoreductase activity /// enzyme binding /// enzyme binding /// negative…
10516529	1.66421	363.378	342.095	344.954	567.363	573.808	607.11	arginine decarboxylase	Adc	4q28.1	catalytic activity /// ornithine decarboxylase activity /// protein binding /// mitochondrion /// ornithine metabolic process /// polyamine biosynthetic process /// arginine decarboxylase activity /// ornithine decarboxylase activator activity /// positive regulation of catalytic activity
10498885	1.66266	271.566	231.741	237.734	408.794	408.985	411.311	glutamate receptor, ionotropic, AMPA2 (alpha 2)	Gria2	3p12.2	regulation of receptor recycling /// receptor activity /// ionotropic glutamate receptor activity /// ionotropic glutamate receptor activity /// alpha-amino-3-hydroxy-5-methyl-4-isoxazole propionate selective glutamate receptor activity /// ion channel activity /// extracellular-glutamate-gated ion channel activity /// protein binding /// endoplasmic reticulum /// plasma membrane /// integral to …
10533504	1.66265	355.224	310.736	285.403	521.607	532.796	521.012	intraflagellar transport 81	Ift81	5q23.2	molecular_function /// centrosome /// cilium /// multicellular organismal development /// spermatogenesis /// biological_process /// cell differentiation
10440926	1.66198	100.529	95.4375	92.8936	157.596	163.032	159.241	DnaJ (Hsp40) homolog, subfamily C, member 28	Dnajc28	---	molecular_function /// cellular_component /// biological_process /// heat shock protein binding
10477725	1.65836	123.982	126.979	116.227	199.186	196.224	213.512	matrix metallopeptidase 24	Mmp24	2q24.1	metalloendopeptidase activity /// calcium ion binding /// extracellular region /// proteinaceous extracellular matrix /// plasma membrane /// proteolysis /// metabolic process /// peptidase activity /// metallopeptidase activity /// zinc ion binding /// membrane /// integral to membrane /// hydrolase activity /// extracellular matrix /// metal ion binding
10413710	1.65787	3862.1	3561.46	3373.43	5879.23	6021.91	5972.06	5'-nucleotidase domain containing 2 /// stabilin 1	Nt5dc2 /// Stab1	14q12	molecular_function /// cellular_component /// biological_process /// low-density lipoprotein receptor activity /// scavenger receptor activity /// cytoplasm /// integral to plasma membrane /// cell-cell signaling /// negative regulation of angiogenesis /// low-density lipoprotein particle binding /// defense response to bacterium /// bacterial cell surface binding
10391540	1.65723	419.787	377.708	386.241	636.466	647.415	676.448	membrane protein, palmitoylated 2 (MAGUK p55 subfamily member 2)	Mpp2	11q22.1	protein binding /// cell surface /// PDZ domain binding
10481291	1.65685	295.921	275.711	275.872	434.806	478.692	491.849	general transcription factor IIIC, polypeptide 5	Gtf3c5	2p23.2	transcription factor TFIIIC complex /// molecular_function /// DNA binding /// nucleus /// transcription, DNA-dependent /// biological_process
10533703	1.65583	303.685	292.989	234.379	437.041	473.372	457.633	arginine/serine-rich coiled-coil 2	Rsrc2	5q23.2	molecular_function /// cellular_component /// biological_process
10483401	1.65532	355.263	352.488	357.382	622.463	529.951	615.357	SPC25, NDC80 kinetochore complex component, homolog (S. cerevisiae)	Spc25	2p13.3	chromosome, centromeric region /// kinetochore /// condensed chromosome kinetochore /// molecular_function /// nucleus /// chromosome /// cell cycle /// mitotic spindle organization /// chromosome segregation /// mitosis /// Ndc80 complex /// cell division
10536359	1.65532	336.617	313.271	311.305	512.332	549.273	529.117	ACN9 homolog (S. cerevisiae)	Acn9	6p25.1	molecular_function /// mitochondrion /// mitochondrial intermembrane space /// biological_process
10499425	1.65515	1805.57	1915.68	1738.23	2938.14	3017.37	3075.05	RIKEN cDNA 2700060E02 gene	2700060E02Rik	3p11.1	RNA polymerase II core binding /// nucleus /// cytoplasm /// cytoskeleton /// transcription, DNA-dependent /// regulation of transcription, DNA-dependent /// identical protein binding /// positive regulation of transcription from RNA polymerase II promoter /// tRNA-splicing ligase complex
10543226	1.65487	360.918	343.432	274.771	508.594	555.532	546.302	RIKEN cDNA 2610001J05 gene	2610001J05Rik	6p23	molecular_function /// cellular_component /// biological_process
10401028	1.65338	1425.31	1329.31	1260.13	2113.42	2180.26	2341.93	sphingosine-1-phosphate phosphatase 1	Sgpp1	12q21.2	catalytic activity /// mitochondrion /// endoplasmic reticulum /// Golgi apparatus /// sphingolipid metabolic process /// sphinganine-1-phosphate metabolic process /// sphingosine metabolic process /// apoptotic process /// actin cytoskeleton /// membrane /// integral to membrane /// dephosphorylation /// hydrolase activity /// sphingosine-1-phosphate phosphatase activity
10375002	1.65265	1435.63	1502.99	1360.87	2198.18	2297.95	2623.96	cytoplasmic polyadenylation element binding protein 4	Cpeb4	11p13	nucleotide binding /// nucleic acid binding /// RNA binding /// biological_process /// synapse
10541998	1.64877	136.84	136.84	121.461	212.971	241.381	198.299	A kinase (PRKA) anchor protein 3	Akap3	6q22.32	protein binding /// cellular component movement /// transmembrane receptor protein serine/threonine kinase signaling pathway /// protein localization /// microtubule-based flagellum /// cytoplasmic vesicle /// protein kinase A binding
10532669	1.64775	269.806	260.263	274.997	431.548	450.294	444.572	RIKEN cDNA 2900026A02 gene	2900026A02Rik	5q22.3	molecular_function /// cellular_component /// biological_process
10522009	1.64655	570.423	575.956	548.348	906.361	971.656	913.178	phosphoglucomutase 1	Pgm1	5q12.3	magnesium ion binding /// phosphoglucomutase activity /// phosphoglucomutase activity /// cytoplasm /// cytosol /// carbohydrate metabolic process /// glucose metabolic process /// metabolic process /// phosphopentomutase activity /// carbohydrate catabolic process /// isomerase activity /// intramolecular transferase activity, phosphotransferases /// metal ion binding
10533386	1.646	948.718	910.697	912.593	1463.71	1547.97	1551.9	SH2B adaptor protein 3	Sh2b3	5q23.2	signal transducer activity /// protein binding /// phospholipid binding /// hemopoiesis /// cell differentiation /// protein complex binding /// embryonic hemopoiesis /// embryonic hemopoiesis /// intracellular signal transduction /// phosphate ion binding
10537123	1.64499	56.5551	45.99	54.0435	78.2679	88.5606	90.2703	leucine-rich repeats and guanylate kinase domain containing	Lrguk	6p21.31	nucleotide binding /// molecular_function /// ATP binding /// cellular_component /// biological_process /// kinase activity /// phosphorylation /// transferase activity
10533026	1.64403	1776.86	1723.02	1627.89	2742.1	2766.5	2919.35	protein kinase, AMP-activated, beta 1 non-catalytic subunit	Prkab1	5q23.1	AMP-activated protein kinase activity /// AMP-activated protein kinase activity /// protein binding /// nucleus /// protein phosphorylation /// fatty acid biosynthetic process /// response to stress /// lipid biosynthetic process /// kinase activity /// phosphorylation /// protein kinase binding /// AMP-activated protein kinase complex /// protein complex /// regulation of catalytic activity /// …
10458251	1.64367	371.325	449.907	410.487	652.307	681.07	685.445	endoplasmic reticulum chaperone SIL1 homolog (S. cerevisiae)	Sil1	18q12.2	endoplasmic reticulum /// transport /// protein transport
10507885	1.6435	466.529	495.127	396.997	743.487	743.809	736.13	c-myc binding protein	Mycbp	4q27	transcription coactivator activity /// nucleus /// cytoplasm /// centrosome /// regulation of transcription, DNA-dependent
10537157	1.64323	755.56	786.801	647.414	1217.82	1178.13	1190.25	aldo-keto reductase family 1, member B10 (aldose reductase)	Akr1b10	6p21.31	mitochondrion
10510241	1.64281	109.455	81.3455	65.4411	137.213	137.213	137.213	predicted gene 13154	Gm13154	4q31.22	molecular_function /// cellular_component /// biological_process /// metal ion binding
10590909	1.64253	62.4437	63.1772	60.6704	107.293	98.3964	100.466	endonuclease domain containing 1	Endod1	9p23	nucleic acid binding /// nuclease activity /// endonuclease activity /// cellular_component /// extracellular region /// biological_process /// hydrolase activity /// metal ion binding
10428012	1.64236	84.4617	84.0684	84.5455	126.433	147.798	142.32	ropporin 1-like	Ropn1l	15q13.3	ciliary or flagellar motility /// molecular_function /// cytoplasm /// signal transduction /// cAMP-dependent protein kinase regulator activity /// motile cilium
10375019	1.6419	428.887	447.377	395.296	631.616	692.506	767.538	neuron specific gene family member 2	Nsg2	11p13	endosome /// Golgi apparatus /// dopamine receptor signaling pathway /// membrane /// integral to membrane /// cytoplasmic vesicle /// dopamine receptor binding
10459391	1.64038	305.525	290.647	249.757	441.221	464.1	478.076	ferrochelatase	Fech	18q22.1	ferrochelatase activity /// ferrochelatase activity /// ferrochelatase activity /// iron ion binding /// mitochondrion /// mitochondrion /// mitochondrial inner membrane /// porphyrin-containing compound biosynthetic process /// heme biosynthetic process /// heme biosynthetic process /// heme biosynthetic process /// heme biosynthetic process /// cholesterol metabolic process /// response to ligh…
10518781	1.64037	241.097	226.341	216.148	350.551	370.958	400.363	period homolog 3 (Drosophila)	Per3	4q31.23	negative regulation of transcription from RNA polymerase II promoter /// signal transducer activity /// protein binding /// nucleus /// cytoplasm /// transcription, DNA-dependent /// regulation of transcription, DNA-dependent /// signal transduction /// circadian rhythm /// rhythmic process
10462702	1.63473	489.203	435.726	362.29	685.129	694.505	709	HECT domain containing 2	Hectd2	19q13.12	ubiquitin-protein ligase activity /// intracellular /// nucleus /// cytoplasm /// cellular protein modification process /// ligase activity /// acid-amino acid ligase activity /// protein ubiquitination involved in ubiquitin-dependent protein catabolic process
10364035	1.63443	801.59	1051.81	911.345	1587.94	1506.14	1402.72	ribosomal protein, large, P0 pseudogene	Gm5779	10q22.1	---
10506454	1.63413	93.1773	92.9039	95.7071	164.817	140.845	155.743	complement component 8, beta polypeptide	C8b	4q24	extracellular region /// membrane attack complex /// extracellular space /// immune response /// complement activation, alternative pathway /// complement activation, classical pathway /// cytolysis /// protein complex binding /// innate immune response
10552358	1.6318	95.0711	83.2921	76.5795	139.893	146.866	128.247	zinc finger protein 936 /// expressed sequence EU599041 /// predicted gene 7221 /// RIKEN cDNA 9830147E19 gene /// predicted gene 5595 /// predicted gene 2329	Zfp936 /// EU599041 /// Gm7221 /// 9830147E19Rik /// Gm5595 /// Gm2329	7p12.2	molecular_function /// cellular_component /// cellular response to heat /// metal ion binding /// biological_process /// response to retinoic acid /// response to chemical stimulus
10404061	1.63076	1280.85	1191.4	1080.54	2006.17	1900.41	1875.64	histone cluster 1, H2bb	Hist1h2bb	13q12.12	nucleosome /// DNA binding /// nucleus /// chromosome /// nucleosome assembly
10568361	1.63003	488.685	472.778	430.792	776.637	751.368	738.706	Yip1 domain family, member 5	Yipf5	7q33	molecular_function /// endoplasmic reticulum /// Golgi apparatus /// transport /// protein transport /// membrane /// integral to membrane /// vesicle-mediated transport /// ER to Golgi transport vesicle /// cytoplasmic vesicle /// nuclear outer membrane-endoplasmic reticulum membrane network /// regulation of ER to Golgi vesicle-mediated transport /// endoplasmic reticulum exit site
10529041	1.62822	729.1	762.843	729.825	1161.5	1273.29	1184.77	prolactin regulatory element binding	Preb	5p13.3	RNA polymerase II core promoter proximal region sequence-specific DNA binding transcription factor activity involved in positive regulation of transcription /// DNA binding /// sequence-specific DNA binding transcription factor activity /// nucleus /// endoplasmic reticulum /// transcription, DNA-dependent /// regulation of transcription, DNA-dependent /// regulation of transcription, DNA-depende…
10473224	1.62501	459.019	404.497	348.386	628.294	666.197	663.144	dual specificity phosphatase 19 /// nucleoporin 35	Dusp19 /// Nup35	2p12	inactivation of MAPK activity /// protein binding /// cytoplasm /// protein dephosphorylation /// JNK cascade /// protein tyrosine/serine/threonine phosphatase activity /// protein tyrosine/threonine phosphatase activity /// JUN kinase phosphatase activity /// nucleus /// plasma membrane /// nuclear membrane /// intracellular membrane-bounded organelle /// intermediate filament cytoskeleton
10603598	1.62489	209.667	181.426	154.858	285.908	304.159	290.61	retinitis pigmentosa GTPase regulator	Rpgr	Xp22.2	photoreceptor outer segment /// guanyl-nucleotide exchange factor activity /// protein binding /// cytoplasm /// Golgi apparatus /// centrosome /// cytoskeleton /// cilium /// visual perception /// visual perception /// cell projection organization /// cilium assembly /// eye photoreceptor cell development /// cell projection /// response to stimulus
10425410	1.62462	109.234	111.492	115.201	187.543	180.766	177.459	GRB2-related adaptor protein 2	Grap2	15q25.1	protein binding /// nucleus /// cytoplasm /// endosome
10518455	1.62451	402.549	353.109	373.938	568.327	607.821	659.665	angiotensin II, type I receptor-associated protein	Agtrap	4q31.22	receptor activity /// angiotensin type II receptor activity /// protein binding /// endoplasmic reticulum /// Golgi apparatus /// plasma membrane /// cell cortex /// regulation of blood pressure /// membrane /// integral to membrane /// cytoplasmic vesicle /// angiotensin-mediated signaling pathway
10453705	1.62347	268.32	251.982	220.463	393.241	417.055	388.897	RAB18, member RAS oncogene family	Rab18	18p11.31	nucleotide binding /// GTP binding /// intracellular /// plasma membrane /// transport /// small GTPase mediated signal transduction /// multicellular organismal development /// protein transport /// membrane
10546510	1.62295	225.522	217.37	194.103	338.717	353.318	339.887	leucine-rich repeats and immunoglobulin-like domains 1	Lrig1	6q16.1	membrane /// integral to membrane
10501199	1.62199	127.302	129.866	122.543	210.511	205.558	199.781	glutathione S-transferase, mu 7	Gstm7	3q13.12	molecular_function /// glutathione transferase activity /// cellular_component /// cytoplasm /// biological_process /// metabolic process /// transferase activity
10458834	1.62198	303.09	248.784	221.85	407.463	406.176	431.306	autophagy related 12	Atg12	18q21.1	autophagic vacuole assembly /// protein binding /// membrane fraction /// soluble fraction /// cytoplasm /// autophagy /// autophagy /// pre-autophagosomal structure membrane /// protein complex
10392739	1.62109	310.241	310.241	299.463	477.13	485.589	529.98	sidekick homolog 2 (chicken)	Sdk2	11q23.2	molecular_function /// cell adhesion /// membrane /// integral to membrane
10503508	1.62082	172.847	168.785	147.018	260.875	276.548	253.144	gamma-glutamyl hydrolase	Ggh	4p15.31	catalytic activity /// extracellular region /// extracellular space /// lysosome /// cytosol /// glutamine metabolic process /// metabolic process /// peptidase activity /// omega peptidase activity /// response to zinc ion /// hydrolase activity /// response to insulin stimulus /// gamma-glutamyl-peptidase activity /// response to drug /// response to ethanol
10382508	1.62031	816.249	864.663	833.044	1373.45	1386.09	1313.8	immature colon carcinoma transcript 1	Ict1	11q23.3	translation release factor activity /// aminoacyl-tRNA hydrolase activity /// mitochondrion /// mitochondrion /// mitochondrial large ribosomal subunit /// translation /// translational termination /// translation release factor activity, codon nonspecific /// hydrolase activity /// mitochondrial translational termination
10542959	1.62008	237.752	204.782	156.165	313.158	332.753	310.261	blocked early in transport 1 homolog (S. cerevisiae)	Bet1	6p25.2	Golgi membrane /// molecular_function /// endoplasmic reticulum /// Golgi apparatus /// cis-Golgi network /// transport /// ER to Golgi vesicle-mediated transport /// protein transport /// membrane /// integral to membrane /// vesicle-mediated transport /// SNARE complex /// Golgi cisterna /// vesicle fusion with Golgi apparatus
10436955	1.61998	84.9116	90.2551	96.334	146.701	138.566	154.403	RIKEN cDNA 2410124H12 gene	2410124H12Rik	---	molecular_function /// cellular_component /// biological_process
10494023	1.61976	317.673	305.199	276.006	491.587	493.019	469.212	RAR-related orphan receptor gamma	Rorc	3q11.2	DNA binding /// sequence-specific DNA binding transcription factor activity /// steroid hormone receptor activity /// receptor activity /// ligand-activated sequence-specific DNA binding RNA polymerase II transcription factor activity /// protein binding /// nucleus /// transcription, DNA-dependent /// regulation of transcription, DNA-dependent /// protein phosphorylation /// multicellular organi…
10382115	1.619	371.632	355.572	326.645	521.651	584.204	601.052	coiled-coil domain containing 45	Ccdc45	11q22.3	spindle pole /// molecular_function /// cytoplasm /// centrosome /// cytoskeleton /// biological_process
10519988	1.61812	300.018	257.469	237.781	443.463	430.335	407.775	family with sequence similarity 185, member A	Fam185a	5p14.3	molecular_function /// cytoplasm /// biological_process
10594144	1.61779	258.588	223.357	178.615	351.657	369.209	336.436	Bardet-Biedl syndrome 4 (human)	Bbs4	9q12	microtubule cytoskeleton organization /// pericentriolar material /// neural tube closure /// retina homeostasis /// negative regulation of systemic arterial blood pressure /// microtubule motor activity /// nucleus /// cytoplasm /// centrosome /// centrosome /// centriole /// cytoskeleton /// plasma membrane /// cilium /// microtubule basal body /// spermatid development /// sensory perception o…
10496580	1.61675	665.946	576.595	605.323	973.059	1012.12	997.37	guanylate binding protein 3	Gbp3	3q23	nucleotide binding /// GTPase activity /// GTP binding /// cytoplasm /// cytosol /// GTP catabolic process /// symbiont-containing vacuole membrane /// cytoplasmic vesicle /// cellular response to interferon-beta /// defense response to protozoan /// defense response to Gram-positive bacterium /// adhesion to symbiont /// cellular response to interferon-gamma
10568792	1.61546	251.013	213.741	229.049	354.892	368.478	396.178	serine/threonine kinase 32C	Stk32c	7q35	nucleotide binding /// protein kinase activity /// protein serine/threonine kinase activity /// ATP binding /// cellular_component /// protein phosphorylation /// kinase activity /// phosphorylation /// transferase activity /// transferase activity, transferring phosphorus-containing groups /// metal ion binding
10529156	1.61245	260.236	194.257	199.359	332.965	365.077	347.58	intraflagellar transport 172	Ift172	5p13.3	negative regulation of transcription from RNA polymerase II promoter /// neural tube formation /// protein binding /// nucleus /// cilium /// microtubule basal body /// smoothened signaling pathway /// multicellular organismal development /// determination of left/right symmetry /// transcription factor binding /// microtubule-based flagellum /// dorsal/ventral pattern formation /// dorsal/ventra…
10535080	1.61089	289.42	304.19	219.737	410.693	433.89	453.814	COX19 cytochrome c oxidase assembly homolog (S. cerevisiae)	Cox19	5q31.3	molecular_function /// cytoplasm /// biological_process
10482509	1.60923	423.47	402.025	375.27	621.427	653.241	655.855	RNA binding motif protein 43	Rbm43	2p16.3	nucleotide binding /// molecular_function /// nucleic acid binding /// RNA binding /// cellular_component /// biological_process
10377418	1.60824	339.046	331.82	269.692	483.741	511.824	509.738	transmembrane protein 107	Tmem107	11q13.3	molecular_function /// cellular_component /// biological_process /// membrane /// integral to membrane
10389238	1.60817	181.271	206.059	182.546	306.473	295.407	313.238	dual specificity phosphatase 14	Dusp14	11q14.1	phosphoprotein phosphatase activity /// protein tyrosine phosphatase activity /// nucleus /// cytoplasm /// protein dephosphorylation /// protein tyrosine/serine/threonine phosphatase activity /// dephosphorylation /// hydrolase activity /// phosphatase activity /// MAP kinase tyrosine/serine/threonine phosphatase activity /// peptidyl-tyrosine dephosphorylation
10506170	1.60814	143.536	140.862	123.113	213.112	256.992	189.018	EF-hand calcium binding domain 7	Efcab7	4q23	calcium ion binding /// cellular_component /// biological_process
10359870	1.60758	824.019	836.943	748.955	1220.87	1266.62	1387.69	pre B cell leukemia homeobox 1	Pbx1	1q24.2	urogenital system development /// branching involved in ureteric bud morphogenesis /// DNA binding /// DNA binding /// sequence-specific DNA binding transcription factor activity /// protein binding /// nucleus /// nucleus /// transcription factor complex /// cytoplasm /// cytoplasm /// transcription, DNA-dependent /// regulation of transcription, DNA-dependent /// steroid biosynthetic process //…
10518967	1.60748	269.084	301.58	301.145	455.987	455.783	488.423	RIKEN cDNA 1190007F08 gene	1190007F08Rik	4q31.3	molecular_function /// biological_process /// membrane /// integral to membrane
10533145	1.60682	551.027	533.598	543.727	813.16	841.233	969.559	two pore channel 1	Tpcn1	5q23.1	ion channel activity /// voltage-gated ion channel activity /// calcium channel activity /// lysosome /// lysosomal membrane /// endosome /// transport /// ion transport /// calcium ion transport /// endosome membrane /// membrane /// integral to membrane /// regulation of ion transmembrane transport /// identical protein binding /// transmembrane transport /// calcium ion transmembrane transport…
10505931	1.60597	123.713	113.033	80.0718	167.439	166.3	166.557	intraflagellar transport 74	Ift74	4q22.2	chromatin binding /// nucleus /// cytoplasm /// centrosome /// flagellum /// cytoplasmic vesicle /// positive regulation of cell adhesion mediated by integrin /// positive regulation of transcription from RNA polymerase II promoter /// positive regulation of transcription from RNA polymerase II promoter
10514128	1.6059	1255.8	1136.37	988.541	1679.24	1760.49	1976.26	tetratricopeptide repeat domain 39B	Ttc39b	4q21.22	molecular_function /// cellular_component /// biological_process
10547719	1.60478	283.152	243.571	280.001	432.949	452.138	407.701	calsyntenin 3	Clstn3	6q22.31	calcium ion binding /// endoplasmic reticulum /// Golgi apparatus /// plasma membrane /// cell adhesion /// homophilic cell adhesion /// biological_process /// membrane /// integral to membrane /// postsynaptic membrane /// postsynaptic membrane
10456501	1.60366	422.102	340.402	298.574	587.352	570.739	527.791	RNA (guanine-7-) methyltransferase	Rnmt	18q22.2	RNA binding /// mRNA (guanine-N7-)-methyltransferase activity /// nucleus /// nucleolus /// mRNA cap binding complex /// 7-methylguanosine mRNA capping /// mRNA processing /// methyltransferase activity /// transferase activity /// methylation /// mRNA methylation
10354588	1.60355	216.049	175.27	137.257	300.664	284.669	250.393	serine/threonine kinase 17b (apoptosis-inducing)	Stk17b	1p32.3	nucleotide binding /// protein kinase activity /// protein kinase activity /// protein serine/threonine kinase activity /// ATP binding /// nucleus /// protein phosphorylation /// protein phosphorylation /// apoptotic process /// induction of apoptosis /// intracellular protein kinase cascade /// programmed cell death /// actin cytoskeleton /// kinase activity /// phosphorylation /// transferase …
10437483	1.60274	408.152	441.69	422.979	676.798	696.136	666.334	rogdi homolog (Drosophila)	Rogdi	16p13.3	molecular_function /// intracellular /// positive regulation of cell proliferation /// hemopoiesis
10526113	1.60269	590.46	583.439	546.129	902.43	929.907	922.942	calcitonin gene-related peptide-receptor component protein	Crcp	5q23.3	nucleotide binding /// calcitonin gene-related polypeptide receptor activity /// acrosomal vesicle /// catalytic activity /// DNA-directed RNA polymerase activity /// nucleus /// plasma membrane /// transcription, DNA-dependent /// transcription from RNA polymerase III promoter /// inflammatory response /// neuropeptide signaling pathway /// DNA polymerase III complex /// response to virus /// me…
10496387	1.60255	299.977	286.499	262.12	442.028	445.641	470.662	DnaJ (Hsp40) homolog, subfamily B, member 14	Dnajb14	3q22.3	cellular_component /// protein folding /// biological_process /// membrane /// integral to membrane /// heat shock protein binding /// unfolded protein binding
10522024	1.60197	377.177	334.011	329.586	539.987	573.907	550.819	TBC1 domain family, member 1 /// TBC1 domain family member 1-like	Tbc1d1 /// LOC100862515	5q12.3	GTPase activator activity /// Rab GTPase activator activity /// intracellular /// nucleus /// regulation of Rab GTPase activity /// regulation of protein localization
10530892	1.60114	343.036	318.648	260.384	468.645	495.016	503.601	centromere protein C1	Cenpc1	5q14.3	mitotic cell cycle /// chromosome, centromeric region /// kinetochore /// condensed nuclear chromosome, centromeric region /// DNA binding /// protein binding /// nucleus /// chromosome /// centromeric heterochromatin /// cell cycle /// chromosome segregation /// mitosis /// cell division /// kinetochore assembly
10481435	1.60109	470.241	442.407	432.117	706.421	720.993	724.426	cysteine conjugate-beta lyase 1	Ccbl1	2p23.1	catalytic activity /// nucleus /// cytoplasm /// transaminase activity /// biosynthetic process /// kynurenine-oxoglutarate transaminase activity /// transferase activity /// lyase activity /// 1-aminocyclopropane-1-carboxylate synthase activity /// pyridoxal phosphate binding /// 1-aminocyclopropane-1-carboxylate biosynthetic process /// protein homodimerization activity /// glutamine-phenylpyru…
10533131	1.60104	1535.26	1481	1468.4	2380.55	2336.68	2463.24	phospholipase B domain containing 2	Plbd2	5q23.1	molecular_function /// lysosome /// biological_process /// lipid catabolic process /// hydrolase activity
10541301	1.6005	2194.49	2264.04	2195.87	3394.36	3630.39	3629.78	tubulin, alpha 8	Tuba8	6q22.31	nucleotide binding /// microtubule cytoskeleton organization /// GTPase activity /// structural molecule activity /// structural constituent of cytoskeleton /// GTP binding /// cytoplasm /// cytoskeleton /// microtubule /// GTP catabolic process /// microtubule-based process /// microtubule-based movement /// protein complex /// protein polymerization
10607336	1.59995	315.19	286.25	230.777	426.084	469.63	426.167	RIB43A domain with coiled-coils 1	Ribc1	Xq28	molecular_function /// cellular_component /// biological_process
10472549	1.5992	184.558	159.745	146.929	260.954	266.753	254.508	Bardet-Biedl syndrome 5 (human)	Bbs5	2p13.3	intracellular /// cytoplasm /// cytoskeleton /// plasma membrane /// cilium /// microtubule basal body /// membrane /// phosphatidylinositol-3-phosphate binding /// BBSome /// BBSome /// cilium assembly /// cell projection
10515894	1.59864	46.1864	50.4672	54.5323	78.6093	77.7129	85.0089	coiled-coil domain containing 30	Ccdc30	4q26	molecular_function /// cellular_component /// biological_process
10565634	1.59767	245.731	241.171	242.94	384.89	409.273	372.728	myosin VIIA	Myo7a	7q22.3	microfilament motor activity /// nucleotide binding /// photoreceptor outer segment /// photoreceptor outer segment /// phagolysosome assembly /// photoreceptor inner segment /// photoreceptor inner segment /// motor activity /// actin binding /// protein binding /// calmodulin binding /// ATP binding /// cytoplasm /// cytoplasm /// lysosomal membrane /// cytosol /// cytoskeleton /// microvillus …
10544150	1.59606	695.276	579.338	476.508	880.251	928.225	955.093	jumonji C domain-containing histone demethylase 1 homolog D (S. cerevisiae)	Jhdm1d	6p21.2	iron ion binding /// nucleus /// nucleolus /// transcription, DNA-dependent /// regulation of transcription, DNA-dependent /// nervous system development /// zinc ion binding /// oxidoreductase activity /// chromatin modification /// oxidoreductase activity, acting on single donors with incorporation of molecular oxygen, incorporation of two atoms of oxygen /// oxidoreductase activity, acting on …
10408610	1.59585	737.236	665.211	682.439	1128	1087.75	1108.58	tubulin, beta 2A class IIA	Tubb2a	13q13.2	nucleotide binding /// GTPase activity /// structural molecule activity /// GTP binding /// cytoplasm /// cytoskeleton /// microtubule /// GTP catabolic process /// microtubule-based process /// microtubule-based movement /// protein complex /// protein polymerization
10533751	1.59536	195.929	206.442	216.764	313.456	324.492	350.008	phosphatidylinositol transfer protein, membrane-associated 2	Pitpnm2	5q23.2	phospholipid binding /// intracellular /// cytoplasm /// cytoskeleton /// transport /// biological_process /// lipid binding /// membrane /// intracellular membrane-bounded organelle /// metal ion binding
10519578	1.59512	55.1344	67.5262	64.7341	112.797	92.1854	94.0689	ATP-binding cassette, sub-family B (MDR/TAP), member 4	Abcb4	5p15.31	Golgi membrane /// nucleotide binding /// ATP binding /// plasma membrane /// ATP catabolic process /// transport /// drug transmembrane transport /// metabolic process /// xenobiotic-transporting ATPase activity /// membrane /// integral to membrane /// apical plasma membrane /// hydrolase activity /// ATPase activity /// nucleoside-triphosphatase activity /// ATPase activity, coupled to transme…
10565786	1.594	490.509	438.517	376.18	658.574	741.721	670.885	monoacylglycerol O-acyltransferase 2	Mogat2	7q22.3	2-acylglycerol O-acyltransferase activity /// 2-acylglycerol O-acyltransferase activity /// endoplasmic reticulum /// glycerol metabolic process /// lipid metabolic process /// diacylglycerol biosynthetic process /// lipid biosynthetic process /// membrane /// integral to membrane /// acetyltransferase activity /// transferase activity /// transferase activity, transferring acyl groups /// transf…
10524525	1.59198	345.574	291.179	284.376	463.729	512.608	485.683	ubiquitin protein ligase E3B	Ube3b	5q22.3	ubiquitin-protein ligase activity /// intracellular /// nucleus /// cytoplasm /// cellular protein modification process /// ligase activity /// acid-amino acid ligase activity /// protein ubiquitination involved in ubiquitin-dependent protein catabolic process
10409345	1.59177	1082.02	1090.11	1025.86	1669.38	1691.1	1728.68	clathrin, light polypeptide (Lcb)	Cltb	13q14.3	structural molecule activity /// trans-Golgi network /// coated pit /// intracellular protein transport /// biological_process /// membrane /// vesicle-mediated transport /// clathrin coat /// clathrin coat of trans-Golgi network vesicle /// clathrin coat of coated pit /// cytoplasmic vesicle /// peptide binding /// plasma membrane part /// cilium membrane
10460085	1.58913	383.346	387.66	384.058	619.686	621.979	594.256	CNDP dipeptidase 2 (metallopeptidase M20 family)	Cndp2	---	carboxypeptidase activity /// cytoplasm /// cytosol /// proteolysis /// proteolysis /// metabolic process /// peptidase activity /// metallopeptidase activity /// hydrolase activity /// dipeptidase activity /// dipeptidase activity /// tripeptidase activity /// metal ion binding
10462237	1.58711	336.138	287.321	255.862	428.907	467.612	492.569	SWI/SNF related, matrix associated, actin dependent regulator of chromatin, subfamily a, member 2	Smarca2	19q11	nucleotide binding /// nuclear chromatin /// RNA polymerase II transcription coactivator activity /// nucleic acid binding /// DNA binding /// helicase activity /// protein binding /// ATP binding /// nucleus /// nucleus /// chromatin organization /// nucleosome assembly /// transcription, DNA-dependent /// regulation of transcription, DNA-dependent /// nervous system development /// negative reg…
10472846	1.58666	57.7824	57.5763	69.8542	97.4859	85.1106	111.881	pyruvate dehydrogenase kinase, isoenzyme 1	Pdk1	2p13.2	two-component sensor activity /// nucleotide binding /// protein kinase activity /// protein histidine kinase activity /// pyruvate dehydrogenase (acetyl-transferring) kinase activity /// ATP binding /// mitochondrion /// plasma membrane /// carbohydrate metabolic process /// glucose metabolic process /// protein phosphorylation /// signal transduction /// cell surface receptor signaling pathway …
10413502	1.58645	405.038	412.908	397.786	595.518	634.272	703.241	ARP8 actin-related protein 8	Actr8	14q12	molecular_function /// nucleus /// chromosome /// DNA repair /// DNA recombination /// transcription, DNA-dependent /// regulation of transcription, DNA-dependent /// response to DNA damage stimulus /// cell cycle /// mitosis /// biological_process /// Ino80 complex /// cell division
10470412	1.58639	119.418	123.21	136.237	195.427	202.933	201.792	dopamine beta hydroxylase	Dbh	2p23.3	cytokine production /// blood vessel remodeling /// response to amphetamine /// leukocyte mediated immunity /// dopamine beta-monooxygenase activity /// copper ion binding /// cytoplasm /// memory /// locomotory behavior /// associative learning /// visual learning /// cytoplasmic membrane-bounded vesicle /// axon /// dendrite /// regulation of cell proliferation /// homoiothermy /// dopamine cat…
10511901	1.58401	395.966	385.636	377.834	598.13	579.241	661.846	ankyrin repeat domain 6	Ankrd6	4p15.1	protein binding /// nucleus /// cytoplasm /// negative regulation of canonical Wnt receptor signaling pathway /// negative regulation of canonical Wnt receptor signaling pathway /// positive regulation of Wnt receptor signaling pathway, planar cell polarity pathway
10509596	1.58347	113.142	117.135	123.705	178.443	189.001	193.002	ring finger protein 186	Rnf186	4q28.3	molecular_function /// cellular_component /// biological_process /// zinc ion binding /// membrane /// integral to membrane /// metal ion binding
10535750	1.58274	338.707	329.095	291.792	511.685	524.803	480.23	mitochondrial translational initiation factor 3 /// general transcription factor III A	Mtif3 /// Gtf3a	5q32	nucleic acid binding /// DNA binding /// DNA binding /// sequence-specific DNA binding transcription factor activity /// RNA binding /// intracellular /// nucleus /// transcription, DNA-dependent /// regulation of transcription, DNA-dependent /// zinc ion binding /// metal ion binding /// translation initiation factor activity /// mitochondrion /// translation /// translational initiation /// reg…
10353844	1.58249	807.429	846.574	793.618	1273.23	1343.06	1257.19	neuralized homolog 3 homolog (Drosophila)	Neurl3	1p34.3	molecular_function /// cellular_component /// biological_process /// zinc ion binding /// ligase activity /// metal ion binding
10506134	1.58105	132.617	132.914	98.9408	167.124	207.287	198.961	autophagy related 4C, cysteine peptidase	Atg4c	4q23	autophagic vacuole assembly /// cysteine-type endopeptidase activity /// cysteine-type endopeptidase activity /// extracellular region /// cytoplasm /// proteolysis /// transport /// autophagy /// autophagy /// metabolic process /// peptidase activity /// cysteine-type peptidase activity /// protein transport /// hydrolase activity
10520080	1.58077	369.337	322.515	285.895	474.723	544.639	520.282	RAD50 interactor 1	Rint1	5p14.2 /// 5p14.3	cytoplasm /// endoplasmic reticulum /// transport /// cell cycle /// protein transport /// membrane /// vesicle-mediated transport /// G2/M transition DNA damage checkpoint
10365729	1.58041	617.521	610.231	565.784	928.387	907.148	999.314	cyclin-dependent kinase 17 /// ELK3, member of ETS oncogene family	Cdk17 /// Elk3	10q23.31	angiogenesis /// DNA binding /// sequence-specific DNA binding transcription factor activity /// transcription corepressor activity /// nucleus /// nucleus /// mitochondrion /// transcription, DNA-dependent /// regulation of transcription, DNA-dependent /// purine-rich negative regulatory element binding /// wound healing /// intracellular membrane-bounded organelle /// sequence-specific DNA bind…
10515385	1.57913	503.563	497.476	471.009	771.452	796.116	756.529	uroporphyrinogen decarboxylase	Urod	4q26	uroporphyrinogen decarboxylase activity /// uroporphyrinogen decarboxylase activity /// uroporphyrinogen decarboxylase activity /// nucleus /// cytoplasm /// cytosol /// cytosol /// porphyrin-containing compound biosynthetic process /// heme biosynthetic process /// metabolic process /// metabolic process /// ferrous iron binding /// microtubule cytoskeleton /// lyase activity /// carboxy-lyase a…
10496539	1.57908	66.028	45.2529	47.7199	80.3864	90.6857	77.0134	guanylate binding protein 5	Gbp5	3q23	nucleotide binding /// GTPase activity /// GTP binding /// plasma membrane /// membrane /// cytoplasmic vesicle /// cellular response to interferon-gamma
10385391	1.57905	617.61	504.485	516.186	773.18	864.125	947.765	cytoplasmic FMR1 interacting protein 2	Cyfip2	11p11.2	protein binding /// cytoplasm /// apoptotic process /// cell adhesion /// cell-cell adhesion /// synaptosome /// cell junction /// synapse /// perinuclear region of cytoplasm
10420089	1.57862	482.316	521.819	480.67	797.897	763.493	781.235	neural precursor cell expressed, developmentally down-regulated gene 8	Nedd8	14q22.3	protein binding /// nucleus /// nucleus /// regulation of transcription from RNA polymerase II promoter /// protein localization /// response to organic cyclic compound /// ubiquitin protein ligase binding /// protein neddylation /// protein neddylation
10524436	1.57831	644.227	584.992	500.693	871.444	922.801	922.549	ubiquitin specific peptidase 30	Usp30	5q22.3	ubiquitin thiolesterase activity /// cellular_component /// mitochondrion /// mitochondrial outer membrane /// proteolysis /// ubiquitin-dependent protein catabolic process /// peptidase activity /// cysteine-type peptidase activity /// membrane /// integral to membrane /// hydrolase activity
10366796	1.57782	782.824	787.272	796.548	1272.11	1223.93	1238.49	methyltransferase like 1	Mettl1	10q26.13	tRNA binding /// RNA binding /// nucleus /// cytoplasm /// tRNA modification /// tRNA processing /// methyltransferase activity /// tRNA (guanine-N7-)-methyltransferase activity /// transferase activity /// methylation /// intracellular membrane-bounded organelle
10600403	1.57623	386.481	418.702	365.579	605.374	633.615	603.979	family with sequence similarity 50, member A	Fam50a	Xq13.1	nucleus
10396652	1.57565	198.867	192.393	166.497	278.907	283.259	315.424	heat shock protein 2	Hspa2	12q21.2	nucleotide binding /// synaptonemal complex /// male germ cell nucleus /// positive regulation of protein phosphorylation /// protein binding /// ATP binding /// mitochondrion /// response to stress /// male meiosis /// male meiosis I /// spermatid development /// cell surface /// cell surface /// positive regulation of cyclin-dependent protein kinase activity involved in G2/M /// CatSper complex…
10443007	1.57499	300.793	312.186	281.104	450.74	493.685	463.456	neuralized homolog 1b (Drosophila)	Neurl1b	17q11.2	molecular_function /// cellular_component /// biological_process /// zinc ion binding /// ligase activity /// metal ion binding
10527799	1.57456	53.2199	59.8286	50.8132	82.212	88.4999	86.8075	predicted gene 10850	Gm10850	5q33.1	---
10410209	1.57229	1607.46	2169.54	1754.92	3026.02	2852.77	2755.62	RING1 and YY1 binding protein	Rybp	13q21.32	negative regulation of transcription from RNA polymerase II promoter /// DNA binding /// transcription corepressor activity /// protein binding /// intracellular /// nucleus /// nucleoplasm /// cytoplasm /// transcription, DNA-dependent /// regulation of transcription, DNA-dependent /// apoptotic process /// zinc ion binding /// histone H2A monoubiquitination /// metal ion binding
10498775	1.57207	302.743	283.125	262.836	420.032	456.501	456.488	golgi integral membrane protein 4	Golim4	3p12.3	molecular_function /// nucleus /// endosome /// Golgi apparatus /// transport /// biological_process /// membrane /// integral to membrane
10521913	1.57204	916.809	777.029	779.715	1288.71	1277.69	1310.57	recombination signal binding protein for immunoglobulin kappa J region	Rbpj	5q11.2	RNA polymerase II core promoter proximal region sequence-specific DNA binding /// RNA polymerase II core promoter sequence-specific DNA binding /// RNA polymerase II core promoter proximal region sequence-specific DNA binding transcription factor activity /// RNA polymerase II core promoter proximal region sequence-specific DNA binding transcription factor activity involved in positive regulation…
10373515	1.57179	203.907	173.9	146.895	261.552	271.084	285.273	sulfite oxidase	Suox	10q26.2	mitochondrion /// mitochondrial intermembrane space /// cytosol /// response to nutrient /// sulfite oxidase activity /// electron carrier activity /// oxidoreductase activity /// heme binding /// molybdenum ion binding /// molybdopterin cofactor binding /// metal ion binding /// oxidation-reduction process
10539080	1.57162	537.973	503.401	488.941	824.129	771.796	808.126	ST3 beta-galactoside alpha-2,3-sialyltransferase 5	St3gal5	6q13	Golgi apparatus /// protein glycosylation /// sialyltransferase activity /// membrane /// integral to membrane /// transferase activity /// transferase activity, transferring glycosyl groups /// integral to Golgi membrane /// lactosylceramide alpha-2,3-sialyltransferase activity
10351801	1.57137	289.106	289.106	288.418	447.773	446.361	467.982	immunoglobulin superfamily, member 9	Igsf9	1q25.1	molecular_function /// plasma membrane /// multicellular organismal development /// nervous system development /// membrane /// integral to membrane /// dendrite development /// cell junction /// cell differentiation /// dendrite /// synapse
10435841	1.57126	233.17	191.243	181.108	306.588	312.239	327.262	spindle and centriole associated protein 1	Spice1	16q11.2	molecular_function /// nucleus /// cytoplasm /// centrosome /// centriole /// spindle /// cytoskeleton /// cell cycle /// mitosis /// regulation of centriole replication /// cell division /// metaphase plate congression /// spindle assembly involved in mitosis
10421418	1.57029	272.743	300.926	311.602	426.519	467.507	496.621	erythrocyte protein band 4.9	Epb4.9	14q24.2	actin binding /// nucleus /// cytoplasm /// cytoskeleton organization /// membrane /// cortical cytoskeleton /// actin filament capping
10485170	1.57024	281.152	275.794	237.588	387.317	426.021	432.267	cryptochrome 2 (photolyase-like)	Cry2	2p11.1	negative regulation of transcription from RNA polymerase II promoter /// nucleotide binding /// protein binding transcription factor activity /// DNA binding /// damaged DNA binding /// single-stranded DNA binding /// DNA photolyase activity /// receptor activity /// protein binding /// nucleus /// nucleus /// cytoplasm /// mitochondrion /// DNA repair /// transcription, DNA-dependent /// regulat…
10550388	1.56858	219.167	181.265	208.853	302.423	311.575	339.839	guanine nucleotide binding protein (G protein), gamma 8	Gng8	7p21.1	signal transducer activity /// heterotrimeric G-protein complex /// plasma membrane /// signal transduction /// G-protein coupled receptor signaling pathway /// membrane
10521471	1.56631	487.112	488.079	373.362	693.323	686.071	717.102	protein phosphatase 2 (formerly 2A), regulatory subunit B (PR 52), gamma isoform	Ppp2r2c	5p13.2	protein phosphatase type 2A complex /// signal transduction /// protein phosphatase type 2A regulator activity
10368083	1.56558	255.462	257.382	231.085	365.161	402.733	396.463	coiled-coil domain containing 28A	Ccdc28a	10p12.33	molecular_function /// cellular_component /// biological_process
10540952	1.56519	543.345	536.557	521.373	833.685	839.523	832.74	intraflagellar transport 122	Ift122	6q22.1	neural tube closure /// molecular_function /// cytoplasm /// cytoplasm /// cytoplasm /// cytoskeleton /// cilium /// multicellular organismal development /// dorsal/ventral pattern formation /// embryonic body morphogenesis /// cell projection organization /// photoreceptor connecting cilium /// embryonic heart tube development /// embryonic digit morphogenesis /// cell projection /// camera-type…
10415742	1.56469	294.352	311.105	244.155	443.679	429.223	449.754	mitochondrial intermediate peptidase	Mipep	14q23.1	molecular_function /// metalloendopeptidase activity /// mitochondrion /// mitochondrion /// proteolysis /// biological_process /// peptidase activity /// metallopeptidase activity /// hydrolase activity /// metal ion binding
10515399	1.56385	1207.07	1228.9	1120.19	1854.99	1786.7	1917.48	polo-like kinase 3	Plk3	4q26	G1/S transition of mitotic cell cycle /// S phase of mitotic cell cycle /// negative regulation of transcription from RNA polymerase II promoter /// nucleotide binding /// response to reactive oxygen species /// p53 binding /// protein serine/threonine kinase activity /// ATP binding /// nucleus /// nucleolus /// cytoplasm /// Golgi stack /// centrosome /// response to osmotic stress /// response…
10500276	1.56378	172.71	176.402	130.947	254.697	251.307	238.351	cDNA sequence BC028528	BC028528	3q11.2	molecular_function /// cellular_component /// extracellular region /// biological_process
10476497	1.56358	68.065	70.9943	80.1314	113.348	109.062	119.735	ankyrin repeat domain 5	Ankrd5	2q21.3	molecular_function /// calcium ion binding /// cellular_component /// biological_process
10546272	1.56352	173.493	165.174	183.299	280.817	251.453	284.32	IQ motif and Sec7 domain 1	Iqsec1	6q15	guanyl-nucleotide exchange factor activity /// ARF guanyl-nucleotide exchange factor activity /// phospholipid binding /// intracellular /// nucleus /// nucleolus /// actin cytoskeleton organization /// cell junction /// regulation of ARF protein signal transduction /// intracellular membrane-bounded organelle
10358894	1.56289	1663	1526.41	1437.36	2368.74	2503.61	2348.69	sorbitol dehydrogenase	Sord	1q22	nucleotide binding /// L-iditol 2-dehydrogenase activity /// L-iditol 2-dehydrogenase activity /// membrane fraction /// soluble fraction /// mitochondrion /// cilium /// sorbitol metabolic process /// sorbitol catabolic process /// zinc ion binding /// response to hormone stimulus /// membrane /// oxidoreductase activity /// flagellum /// sperm motility /// identical protein binding /// cell pro…
10445875	1.56265	1078.42	1137.48	1112.43	1672.28	1760.69	1768.47	B cell translocation gene 3 /// B-cell translocation gene 3 pseudogene	Btg3 /// Gm7334	17q22	protein binding /// cytoplasm /// negative regulation of mitotic cell cycle
10454198	1.56151	158.427	159.573	167.029	237.741	248.799	271.806	ring finger protein 125	Rnf125	18q11.2	cellular_component /// intracellular /// biological_process /// zinc ion binding /// ligase activity /// metal ion binding
10468653	1.56084	461.293	409.618	313.778	570.929	623.842	632.985	RIKEN cDNA A630007B06 gene	A630007B06Rik	19q13.43	molecular_function /// cellular_component /// biological_process
10535653	1.56064	274.352	251.126	272.608	402.225	412.864	429.907	zinc finger with KRAB and SCAN domains 14	Zkscan14	5q32	nucleic acid binding /// DNA binding /// sequence-specific DNA binding transcription factor activity /// intracellular /// nucleus /// transcription, DNA-dependent /// regulation of transcription, DNA-dependent /// zinc ion binding /// viral reproduction /// metal ion binding
10499080	1.56045	311.091	261.963	235.094	419.703	421.264	411.736	ADP-ribosylation factor interacting protein 1	Arfip1	3p12.1	Golgi membrane /// cytosol /// intracellular protein transport /// identical protein binding /// regulation of protein secretion
10525733	1.5597	725.218	694.44	781.007	1100.73	1119.55	1211.04	SET domain containing (lysine methyltransferase) 8	Setd8	5q23.2	negative regulation of transcription from RNA polymerase II promoter /// p53 binding /// transcription corepressor activity /// nucleus /// chromosome /// transcription, DNA-dependent /// regulation of transcription, DNA-dependent /// cell cycle /// mitosis /// methyltransferase activity /// protein-lysine N-methyltransferase activity /// chromatin modification /// transferase activity /// histon…
10396694	1.55937	890.077	905.89	915.038	1437.24	1416.86	1373.84	churchill domain containing 1 /// protein farnesyltransferase subunit beta-like /// farnesyltransferase, CAAX box, beta	Churc1 /// LOC639541 /// Fntb	12q21.2	catalytic activity /// farnesyltranstransferase activity /// prenyltransferase activity /// protein farnesyltransferase activity /// microtubule associated complex /// drug binding /// metabolic process /// metabolic process /// zinc ion binding /// positive regulation of cell proliferation /// positive regulation of cell proliferation /// negative regulation of cell proliferation /// response to…
10381140	1.55918	160.531	140.771	155.126	225.796	237.935	247.327	tetratricopeptide repeat domain 25	Ttc25	11q22.1	molecular_function /// cytoplasm /// biological_process
10395538	1.55889	257.588	190.293	196.866	284.589	353.018	363.877	patatin-like phospholipase domain containing 8	Pnpla8	12q12	lysophospholipase activity /// intracellular /// membrane fraction /// cytoplasm /// peroxisomal membrane /// endoplasmic reticulum /// Golgi apparatus /// lipid metabolic process /// fatty acid metabolic process /// metabolic process /// membrane /// integral to membrane /// lipid catabolic process /// hydrolase activity /// calcium-independent phospholipase A2 activity
10434845	1.55784	134.732	124.93	133.039	198.216	211.851	201.61	interleukin 1 receptor accessory protein	Il1rap	16p12.1	signal transducer activity /// receptor activity /// transmembrane signaling receptor activity /// interleukin-1 receptor activity /// interleukin-1 receptor binding /// protein binding /// extracellular region /// intracellular /// insoluble fraction /// plasma membrane /// signal transduction /// membrane /// integral to membrane /// cytokine-mediated signaling pathway /// intrinsic to membrane…
10483131	1.55648	75.9867	78.6145	65.5493	111.841	113.433	116.385	potassium voltage-gated channel, subfamily H (eag-related), member 7	Kcnh7	2p15	signal transducer activity /// ion channel activity /// inward rectifier potassium channel activity /// voltage-gated ion channel activity /// voltage-gated potassium channel activity /// potassium channel activity /// regulation of transcription, DNA-dependent /// transport /// ion transport /// potassium ion transport /// signal transduction /// membrane /// integral to membrane /// ion transme…
10455212	1.55597	601.047	593.621	653.996	959.128	907.611	1009.76	RIKEN cDNA 0610009O20 gene	0610009O20Rik	18q12.3	molecular_function /// mitochondrion /// mitochondrion /// apoptotic process /// regulation of cysteine-type endopeptidase activity involved in apoptotic process
10471505	1.55544	528.508	510.448	491.164	757.818	758.647	867.327	SH2 domain containing 3C /// RIKEN cDNA 6330409D20 gene	Sh2d3c /// 6330409D20Rik	2p22.3	transmembrane receptor protein tyrosine kinase adaptor activity /// guanyl-nucleotide exchange factor activity /// intracellular /// cytoplasm /// signal transduction /// transmembrane receptor protein tyrosine kinase signaling pathway /// small GTPase mediated signal transduction /// membrane /// molecular_function /// cellular_component /// biological_process
10524684	1.55534	1045.02	989.87	1007.8	1432.77	1567.75	1746.23	Musashi homolog 1(Drosophila)	Msi1	5q23.1	nucleotide binding /// nucleic acid binding /// RNA binding /// single-stranded RNA binding /// nucleus /// cytoplasm /// polysome /// poly(U) RNA binding /// response to hormone stimulus
10564237	1.55502	124.608	106.497	110.397	180.748	174.969	174.186	predicted gene 9801	Gm9801	7q11.22	molecular_function /// cellular_component /// biological_process
10524659	1.55422	466.782	479.063	508.264	761.267	782.976	715.894	processing of precursor 5, ribonuclease P/MRP family (S. cerevisiae)	Pop5	5q23.1	ribonuclease MRP activity /// ribonuclease MRP complex /// ribonuclease P activity /// ribonuclease activity /// nucleus /// nucleolar ribonuclease P complex /// rRNA processing /// tRNA processing /// RNA metabolic process /// hydrolase activity
10545974	1.55373	116.551	112.605	120.005	172.389	191.206	179.222	anthrax toxin receptor 1	Antxr1	6q14.3	receptor activity /// transmembrane signaling receptor activity /// collagen binding /// plasma membrane /// membrane /// integral to membrane /// reproductive process /// lamellipodium membrane /// filopodium membrane /// actin cytoskeleton reorganization /// substrate adhesion-dependent cell spreading /// cell projection /// metal ion binding /// actin filament binding
10429564	1.55368	192.072	148.304	139.457	230.523	249.668	258.86	lymphocyte antigen 6 complex, locus A	Ly6a	15q24.1	intracellular /// plasma membrane /// external side of plasma membrane /// membrane /// anchored to membrane
10360460	1.55259	151.062	158.408	124.187	205.841	225.888	239.198	choroideremia-like	Chml	1q25.2	Rab geranylgeranyltransferase activity /// GTPase activator activity /// Rab-protein geranylgeranyltransferase complex /// intracellular protein transport
10522134	1.55157	463.933	431.465	401.129	660.653	667.245	680.362	lipoic acid synthetase	Lias	5q12.3	neural tube closure /// catalytic activity /// mitochondrion /// inflammatory response /// response to oxidative stress /// lipoate biosynthetic process /// transferase activity /// lipoate synthase activity /// response to lipopolysaccharide /// metal ion binding /// iron-sulfur cluster binding /// 4 iron, 4 sulfur cluster binding
10525406	1.55077	564.456	531.846	491.966	850.555	861.043	752.084	anaphase promoting complex subunit 7	Anapc7	5q23.2	nucleus /// anaphase-promoting complex /// cell cycle /// mitosis /// protein phosphatase binding /// cell division /// protein K11-linked ubiquitination
10517383	1.55014	192.52	216.524	196.214	319.44	297.295	320.811	NIPA-like domain containing 3	Nipal3	4q28.3	membrane /// integral to membrane
10591643	1.54963	268.203	242.622	238.83	363.181	402.463	395.657	RAB3D, member RAS oncogene family	Rab3d	9p21.3	nucleotide binding /// protein binding /// GTP binding /// mitochondrion /// plasma membrane /// transport /// exocytosis /// small GTPase mediated signal transduction /// protein transport /// membrane /// regulation of exocytosis /// peptidyl-cysteine methylation /// transport vesicle /// zymogen granule /// GTPase binding
10540897	1.54928	539.196	551.734	490.173	824.419	799.965	822.241	peroxisome proliferator activated receptor gamma	Pparg	6q22.1	negative regulation of transcription from RNA polymerase II promoter /// negative regulation of transcription from RNA polymerase II promoter /// RNA polymerase II regulatory region DNA binding /// negative regulation of cytokine production /// placenta development /// negative regulation of acute inflammatory response /// DNA binding /// DNA binding /// DNA binding /// chromatin binding /// sequ…
10399908	1.5489	1348.64	1264.44	1219.53	1922.91	1982.89	2026.76	protein kinase, cAMP dependent regulatory, type II beta	Prkar2b	12p11.21	nucleotide binding /// cell fraction /// regulation of protein phosphorylation /// soluble fraction /// insoluble fraction /// cytoplasm /// mitochondrial inner membrane /// centrosome /// plasma membrane /// cAMP-dependent protein kinase complex /// protein phosphorylation /// fatty acid metabolic process /// signal transduction /// learning /// cell proliferation /// cAMP-dependent protein kina…
10374119	1.5478	1977.05	1981.54	1821.17	2885.72	3095.68	2961.42	oxoglutarate dehydrogenase (lipoamide)	Ogdh	11p15.4	oxoglutarate dehydrogenase (succinyl-transferring) activity /// mitochondrion /// mitochondrion /// glycolysis /// tricarboxylic acid cycle /// 2-oxoglutarate metabolic process /// succinyl-CoA metabolic process /// NADH metabolic process /// metabolic process /// oxidoreductase activity /// oxidoreductase activity, acting on the aldehyde or oxo group of donors, disulfide as acceptor /// thiamine…
10533729	1.54671	137.626	122.522	137.747	191.951	218.116	205.282	vacuolar protein sorting 37B (yeast)	Vps37b	5q23.2	molecular_function /// endosome /// transport /// protein transport /// membrane
10453678	1.54585	659.848	660.041	588.793	982.931	969.703	993.847	zinc finger E-box binding homeobox 1	Zeb1	18p11.31	negative regulation of transcription from RNA polymerase II promoter /// negative regulation of transcription from RNA polymerase II promoter /// nucleic acid binding /// DNA binding /// chromatin binding /// chromatin binding /// double-stranded DNA binding /// sequence-specific DNA binding transcription factor activity /// protein binding /// intracellular /// nucleus /// nucleus /// transcript…
10360130	1.54576	896.492	872.785	792.153	1309.23	1303.91	1341	nitrilase 1 /// death effector domain-containing	Nit1 /// Dedd	1q25.1	DNA binding /// protein binding /// nucleus /// nucleolus /// cytoplasm /// transcription, DNA-dependent /// regulation of transcription, DNA-dependent /// apoptotic process /// induction of apoptosis /// negative regulation of protein catabolic process /// regulation of apoptotic process /// negative regulation of transcription, DNA-dependent /// decidualization /// cytoplasm /// mitochondrion /…
10485013	1.54527	496.352	471.965	462.465	728.673	751.387	730.118	RIKEN cDNA 1110051M20 gene	1110051M20Rik	2p11.1	molecular_function /// nucleus /// biological_process
10431017	1.54462	1713.9	1595.73	1424.38	2331.46	2409.49	2555.56	tubulin tyrosine ligase-like 1	Ttll1	15q25.2	epithelial cilium movement /// molecular_function /// tubulin-tyrosine ligase activity /// ATP binding /// cellular_component /// cytoplasm /// cytoskeleton /// microtubule /// cellular protein modification process /// ligase activity /// protein polyglutamylation /// cilium axoneme assembly /// flagellum organization /// cilium morphogenesis
10591556	1.54451	224.179	202.076	205.534	317.712	344.105	313.792	SPC24, NDC80 kinetochore complex component, homolog (S. cerevisiae)	Spc24	9p21.3	chromosome, centromeric region /// kinetochore /// molecular_function /// nucleus /// chromosome /// cell cycle /// mitosis /// biological_process /// Ndc80 complex /// cell division
10524124	1.54377	371.57	329.704	297.051	526.214	517.13	492.015	golgi autoantigen, golgin subfamily a, 3	Golga3	5q22.1	Golgi membrane /// protein binding /// nucleus /// cytoplasm /// endoplasmic reticulum-Golgi intermediate compartment /// Golgi apparatus /// multicellular organismal development /// spermatogenesis /// membrane /// Golgi transport complex /// cell differentiation
10472368	1.54371	239.491	227.625	193.155	336.037	322.561	357.365	sodium channel, voltage-gated, type II, alpha 1	Scn2a1	2p14	voltage-gated sodium channel complex /// voltage-gated sodium channel complex /// ion channel activity /// voltage-gated ion channel activity /// voltage-gated sodium channel activity /// voltage-gated sodium channel activity /// sodium channel activity /// transport /// ion transport /// sodium ion transport /// sodium ion transport /// apoptotic process /// nervous system development /// interc…
10366293	1.54282	440.019	412.128	361.265	610.343	592.751	665.012	cysteine and glycine-rich protein 2	Csrp2	10q25.1	protein binding /// nucleus /// multicellular organismal development /// zinc ion binding /// cell differentiation /// metal ion binding
10474123	1.54265	996.392	896.628	951.758	1371.29	1488.91	1528.87	COMM domain containing 9	Commd9	2q11.2	molecular_function /// cellular_component /// biological_process
10565627	1.54258	234.862	225.428	185.29	310.051	347.589	334.13	aquaporin 11	Aqp11	7q22.3	kidney development /// molecular_function /// transporter activity /// cytoplasm /// endoplasmic reticulum /// cytosol /// plasma membrane /// plasma membrane /// transport /// ion transport /// water transport /// cell surface /// porin activity /// glycerol transport /// urea transport /// membrane /// integral to membrane /// dendrite /// pore complex /// endosomal lumen acidification /// prot…
10545436	1.54233	259.925	246.216	224.962	349.71	370.218	407.98	ELMO/CED-12 domain containing 3	Elmod3	6q13	molecular_function /// cellular_component /// cytoskeleton /// phagocytosis /// biological_process
10533569	1.54169	208.545	222.223	189.5	320.13	312.515	321.659	lysine (K)-specific demethylase 2B	Kdm2b	5q23.2	negative regulation of transcription from RNA polymerase II promoter /// DNA binding /// RNA binding /// protein binding /// nucleus /// transcription, DNA-dependent /// regulation of transcription, DNA-dependent /// spermatogenesis /// zinc ion binding /// oxidoreductase activity /// chromatin modification /// histone demethylation /// oxidoreductase activity, acting on single donors with incorp…
10404063	1.54155	178.888	124.428	139.765	219.696	227.759	227.759	histone cluster 1, H2ab /// histone cluster 1, H2ao /// histone cluster 1, H2ai /// histone cluster 1, H2ap /// histone cluster 1, H2an /// histone cluster 1, H2ah /// histone cluster 1, H2ag /// histone cluster 1, H2ae /// histone cluster 1, H2ad /// histone cluster 1, H2ac	Hist1h2ab /// Hist1h2ao /// Hist1h2ai /// Hist1h2ap /// Hist1h2an /// Hist1h2ah /// Hist1h2ag /// Hist1h2ae /// Hist1h2ad /// Hist1h2ac	13q12.12	molecular_function /// cellular_component /// biological_process /// nucleosome /// DNA binding /// nucleus /// chromosome /// nucleosome assembly
10525043	1.54107	333.945	324.403	269.685	477.904	522.065	428.57	RNA binding motif protein 19 /// predicted gene 10390	Rbm19 /// Gm10390	5q23.1	nucleotide binding /// nucleic acid binding /// RNA binding /// nucleus /// nucleoplasm /// chromosome /// nucleolus /// nucleolus /// cytoplasm /// cytoplasm /// multicellular organismal development /// positive regulation of embryonic development
10407742	1.54022	225.06	243.402	218.907	344.629	361.459	351.741	actinin alpha 2	Actn2	13p11.2	actin binding /// calcium ion binding /// protein binding /// cytoplasm /// striated muscle thin filament /// focal adhesion /// muscle contraction /// sarcomere /// Z disc /// Z disc /// microspike assembly /// filopodium /// ligand-dependent nuclear receptor transcription coactivator activity /// thyroid hormone receptor coactivator activity /// protein binding, bridging /// cortical actin cyto…
10356084	1.53961	625.831	570.653	570.653	891.095	941.62	886.4	insulin receptor substrate 1	Irs1	1p31.1	positive regulation of mesenchymal cell proliferation /// signal transducer activity /// receptor activity /// transmembrane receptor protein tyrosine kinase adaptor activity /// protein kinase C binding /// insulin receptor binding /// insulin-like growth factor receptor binding /// protein binding /// phospholipid binding /// nucleus /// cytoplasm /// microsome /// cytosol /// plasma membrane /…
10380751	1.53891	274.142	248.194	209.018	380.615	371.043	367.01	mitochondrial ribosomal protein L45	Mrpl45	11q21	molecular_function /// mitochondrion /// mitochondrion /// mitochondrial inner membrane presequence translocase complex /// ribosome /// intracellular protein transport /// biological_process /// P-P-bond-hydrolysis-driven protein transmembrane transporter activity /// ribonucleoprotein complex
10368566	1.53833	100.506	152.587	145.665	190.7	196.479	217.042	tumor protein D52-like 1	Tpd52l1	10p11.23	G2/M transition of mitotic cell cycle /// cytoplasm /// early endosome /// apoptotic DNA fragmentation /// induction of apoptosis /// activation of cysteine-type endopeptidase activity involved in apoptotic process /// cysteine-type endopeptidase activator activity involved in apoptotic process /// identical protein binding /// protein homodimerization activity /// positive regulation of MAP kina…
10462113	1.53825	371.144	327.339	326.331	521.233	517.14	535.347	amyloid beta (A4) precursor protein binding, family A, member 1	Apba1	19p12	beta-amyloid binding /// in utero embryonic development /// protein binding /// phosphatidylinositol-4,5-bisphosphate binding /// nucleus /// plasma membrane /// transport /// intracellular protein transport /// synaptic transmission /// synaptic transmission /// locomotory behavior /// regulation of gene expression /// glutamate secretion /// gamma-aminobutyric acid secretion /// protein transpo…
10510178	1.53823	143.449	136.088	125.6	209.907	202.542	209.907	predicted gene 13152 /// predicted gene 13251 /// predicted gene 13051 /// zinc finger protein 534	Gm13152 /// Gm13251 /// Gm13051 /// Zfp534	4q31.21	molecular_function /// cellular_component /// biological_process /// metal ion binding
10456194	1.53713	396.691	353.349	317.501	545.202	538.276	550.768	N-ethylmaleimide sensitive fusion protein attachment protein gamma	Napg	18q22.1	mitochondrion /// transport /// intracellular protein transport /// protein transport /// membrane /// vesicle-mediated transport
10456206	1.53669	599	476.848	456.303	739.303	780.263	819.893	WD repeat domain 7	Wdr7	18q22.1	molecular_function /// cellular_component /// biological_process
10355456	1.5366	179.413	167.835	155.511	257.075	257.075	257.075	melanoregulin	Mreg	1p31.1	plasma membrane /// membrane /// melanocyte differentiation /// anagen /// pigmentation /// developmental pigmentation
10392856	1.53651	211.889	224.734	204.338	339.627	345.614	300.703	N-acetyltransferase 9 (GCN5-related, putative)	Nat9	11q23.3	molecular_function /// N-acetyltransferase activity /// biological_process /// transferase activity /// transferase activity, transferring acyl groups /// protein complex
10419170	1.5362	197.323	190.134	155.572	262.796	284.402	283.115	thioredoxin domain containing 16	Txndc16	14q21.2	molecular_function /// cellular_component /// extracellular region /// biological_process /// cell redox homeostasis
10440206	1.5361	484.907	452.747	447.287	723.94	695.872	706.524	ADP-ribosylation factor-like 6	Arl6	16q21	nucleotide binding /// protein binding /// GTP binding /// intracellular /// cytoplasm /// cytoskeleton /// plasma membrane /// protein ADP-ribosylation /// small GTPase mediated signal transduction /// Ras protein signal transduction /// membrane /// Wnt receptor signaling pathway /// cell projection organization /// cilium assembly /// cell projection /// metal ion binding
10459590	1.53529	289.993	228.748	209.048	353.123	385.827	368.336	protein tyrosine phosphatase, non-receptor type 2	Ptpn2	18q22.2	phosphoprotein phosphatase activity /// protein tyrosine phosphatase activity /// non-membrane spanning protein tyrosine phosphatase activity /// nucleus /// cytoplasm /// endoplasmic reticulum /// protein dephosphorylation /// insulin receptor signaling pathway /// dephosphorylation /// hydrolase activity /// phosphatase activity
10464342	1.53481	99.0445	94.4943	89.3294	151.362	146.184	136.607	enolase 4	Eno4	19q13.43	phosphopyruvate hydratase complex /// magnesium ion binding /// phosphopyruvate hydratase activity /// glycolysis
10526232	1.53313	212.222	178.678	183.733	280.234	291.09	307.78	Williams Beuren syndrome chromosome region 27 (human)	Wbscr27	5q31.1	molecular_function /// cellular_component /// biological_process
10490802	1.53248	443.982	398.841	358.65	602.525	606.857	625.11	family with sequence similarity 164, member A	Fam164a	3p26.1	molecular_function /// cellular_component /// biological_process /// metal ion binding
10505064	1.53227	135.464	113.552	136.58	175.294	210.425	204.902	transmembrane protein 38B	Tmem38b	4q12	ion channel activity /// cation channel activity /// potassium channel activity /// endoplasmic reticulum /// transport /// ion transport /// potassium ion transport /// monovalent inorganic cation transport /// membrane /// integral to membrane /// potassium ion transmembrane transport
10456001	1.53207	3213.32	3166.41	2918.05	4666.24	5016.62	4561.08	ribosomal protein S14	Rps14	18q21.33	ribosomal small subunit assembly /// negative regulation of transcription from RNA polymerase II promoter /// structural constituent of ribosome /// intracellular /// nucleolus /// mitochondrion /// ribosome /// translation /// regulation of translation /// cytosolic small ribosomal subunit /// erythrocyte differentiation /// ribonucleoprotein complex /// translation regulator activity /// mRNA 5…
10508444	1.53198	352.574	313.275	325.502	497.263	478.639	543.113	zinc finger and BTB domain containing 8 opposite strand /// predicted gene 8539	Zbtb8os /// Gm8539	4q28.2	molecular_function /// cellular_component /// biological_process
10417759	1.53166	668.804	616.141	659.626	960.837	989.908	1026.89	ubiquitin-conjugating enzyme E2E 2 /// uncharacterized LOC100861885	Ube2e2 /// LOC100861885	14q11.2	nucleotide binding /// ubiquitin-protein ligase activity /// ATP binding /// nucleolus /// metabolic process /// ligase activity /// acid-amino acid ligase activity /// ISG15-protein conjugation /// ISG15 ligase activity /// protein K63-linked ubiquitination /// protein K48-linked ubiquitination /// protein K11-linked ubiquitination
10400941	1.53122	475.341	523.483	431.955	740.853	711.906	731.656	dehydrogenase/reductase (SDR family) member 7	Dhrs7	12q21.1	nucleotide binding /// cellular_component /// biological_process /// metabolic process /// oxidoreductase activity /// oxidation-reduction process
10355246	1.53091	308.809	311.111	231.231	419.92	444.113	427.404	acyl-Coenzyme A dehydrogenase, long-chain	Acadl	1p31.3	fatty-acyl-CoA binding /// temperature homeostasis /// acyl-CoA dehydrogenase activity /// long-chain-acyl-CoA dehydrogenase activity /// long-chain-acyl-CoA dehydrogenase activity /// cytoplasm /// mitochondrion /// mitochondrion /// mitochondrial matrix /// lipid metabolic process /// fatty acid metabolic process /// metabolic process /// palmitoyl-CoA oxidase activity /// oxidoreductase activi…
10481272	1.5307	72.8614	68.2227	69.3357	113.186	103.128	105.897	RIKEN cDNA 1700007K13 gene	1700007K13Rik	2p23.2	molecular_function /// cellular_component /// biological_process
10346695	1.53063	244.195	211.992	193.238	299.909	353.843	338.033	neurobeachin like 1	Nbeal1	1p32.1	molecular_function /// cellular_component /// biological_process
10473312	1.53038	901.321	830.174	662.574	1126.84	1231.69	1280.32	family with sequence similarity 171, member B	Fam171b	2p11.2	molecular_function /// cellular_component /// biological_process /// membrane /// integral to membrane
10413014	1.52975	760.893	776.928	618.717	1140.77	1086.11	1056.79	coiled-coil-helix-coiled-coil-helix domain containing 1	Chchd1	14q11.2	molecular_function /// nucleus /// nucleolus /// cytoplasm /// mitochondrion /// mitochondrion /// biological_process
10401138	1.52904	1500.27	1608.52	1236.44	2217.58	2143.36	2244.16	ATPase, H+ transporting, lysosomal V1 subunit D	Atp6v1d	12q21.2	transport /// ion transport /// proton transport /// membrane /// vacuolar proton-transporting V-type ATPase complex /// ATPase activity, coupled to transmembrane movement of substances
10435048	1.52875	302.024	331.408	265.923	443.043	454.42	472.351	Tctex1 domain containing 2	Tctex1d2	16p11.2	molecular_function /// cellular_component /// biological_process
10528484	1.52822	707.16	654.395	556.3	951.357	946.894	1019.96	serine/arginine-rich protein specific kinase 2 /// myeloid/lymphoid or mixed-lineage leukemia 5	Srpk2 /// Mll5	5p14.3	nucleotide binding /// spliceosomal complex assembly /// spliceosomal complex assembly /// magnesium ion binding /// magnesium ion binding /// angiogenesis /// protein kinase activity /// protein serine/threonine kinase activity /// protein serine/threonine kinase activity /// protein binding /// ATP binding /// ATP binding /// nucleus /// nucleus /// nucleolus /// cytoplasm /// cytoplasm /// mRN…
10454953	1.52784	306.23	306.939	280.373	451.368	461.551	451.148	transmembrane and coiled-coil domains 6	Tmco6	18q12.2	cellular_component /// nucleus /// cytoplasm /// protein import into nucleus /// biological_process /// protein transporter activity /// membrane /// integral to membrane
10377927	1.52749	346.717	273.713	260.17	414.092	440.787	482.098	ring finger protein 167	Rnf167	11q13.4	protein polyubiquitination /// ubiquitin-protein ligase activity /// cytoplasm /// zinc ion binding /// membrane /// integral to membrane /// ligase activity /// negative regulation of cell cycle /// metal ion binding
10453766	1.52738	366.906	324.499	267.689	471.956	487.02	494.075	THO complex 1 /// ubiquitin specific peptidase 14	Thoc1 /// Usp14	18p11.22	proteasome complex /// ubiquitin thiolesterase activity /// endopeptidase inhibitor activity /// cytoplasm /// plasma membrane /// proteolysis /// ubiquitin-dependent protein catabolic process /// synaptic transmission /// peptidase activity /// cysteine-type peptidase activity /// cell surface /// negative regulation of endopeptidase activity /// membrane /// cytoplasmic membrane-bounded vesicle…
10409021	1.52704	274.728	281.247	235.065	393.683	442.463	371.288	thiopurine methyltransferase	Tpmt	13q14.13	soluble fraction /// cytoplasm /// thiopurine S-methyltransferase activity /// thiopurine S-methyltransferase activity /// methyltransferase activity /// S-adenosylmethionine-dependent methyltransferase activity /// transferase activity /// methylation /// methylation
10437561	1.52698	158.095	187.668	161.907	247.077	254.43	272.067	family with sequence similarity 86 /// asparagine-linked glycosylation 1 (beta-1,4-mannosyltransferase)	Fam86 /// Alg1	16p13.3	molecular_function /// cellular_component /// biological_process /// chitobiosyldiphosphodolichol beta-mannosyltransferase activity /// endoplasmic reticulum /// membrane /// integral to membrane /// transferase activity /// transferase activity, transferring glycosyl groups
10488617	1.52656	324.779	325.878	314.436	435.147	484.105	562.005	neurensin 2 /// predicted gene 14164	Nrsn2 /// Gm14164	2q23.3	molecular_function /// plasma membrane /// biological_process /// membrane /// integral to membrane /// cytoplasmic membrane-bounded vesicle /// transport vesicle /// neuronal cell body
10486172	1.52644	936.473	920.081	942.999	1371.64	1413.91	1490.07	family with sequence similarity 82, member A2	Fam82a2	2q14.2	molecular_function /// nucleus /// cytoplasm /// mitochondrion /// mitochondrion /// mitochondrial outer membrane /// cytoskeleton /// microtubule /// cellular calcium ion homeostasis /// apoptotic process /// membrane /// integral to membrane /// cell differentiation
10470741	1.52637	439.515	448.517	407.652	609.007	707.3	663.427	coenzyme Q4 homolog (yeast) /// TruB pseudouridine (psi) synthase homolog 2 (E. coli)	Coq4 /// Trub2	2p23.2	pseudouridine synthesis /// molecular_function /// RNA binding /// cellular_component /// RNA processing /// tRNA processing /// biological_process /// RNA modification /// pseudouridine synthase activity /// isomerase activity /// mitochondrion /// mitochondrion /// mitochondrial inner membrane /// ubiquinone biosynthetic process /// membrane
10457862	1.52416	352.134	271.825	275.722	450.84	458.688	451.879	regulation of nuclear pre-mRNA domain containing 1A	Rprd1a	18q11.2	molecular_function /// DNA-directed RNA polymerase II, holoenzyme /// dephosphorylation of RNA polymerase II C-terminal domain
10394860	1.52377	102.241	88.9723	109.57	171.168	139.511	147.672	RIKEN cDNA B230354O11 gene	B230354O11Rik	12p12.2	molecular_function /// cellular_component /// biological_process
10413574	1.52369	66.9879	78.4499	78.4316	107.747	102.607	131.881	Scm-like with four mbt domains 1	Sfmbt1	14q12	molecular_function /// cellular_component /// nucleus /// regulation of transcription, DNA-dependent /// biological_process
10363181	1.52363	77.5946	77.8117	60.4234	106.315	108.93	111.423	StAR-related lipid transfer (START) domain containing 6	Stard6	10q21.1	cellular_component /// steroid biosynthetic process /// transport /// lipid transport /// biological_process /// lipid binding /// cholesterol binding /// cholesterol transporter activity /// cholesterol transport
10565519	1.52166	340.346	313.204	271.13	431.088	476.625	495.608	transmembrane protein 126B	Tmem126b	7q21.3	molecular_function /// cellular_component /// biological_process /// membrane /// integral to membrane
10525352	1.52159	2059.68	2111.75	1971.13	2995.95	3060.68	3293.8	protein phosphatase 1, catalytic subunit, gamma isoform /// predicted gene 9315	Ppp1cc /// Gm9315	5q23.2	chromosome, centromeric region /// kinetochore /// phosphoprotein phosphatase activity /// protein serine/threonine phosphatase activity /// protein serine/threonine phosphatase activity /// protein serine/threonine phosphatase activity /// protein binding /// nucleus /// chromosome /// nucleolus /// cytoplasm /// mitochondrion /// mitochondrion /// mitochondrial outer membrane /// carbohydrate m…
10448441	1.52113	515.923	600.717	580.586	876.889	864.749	835.184	amidohydrolase domain containing 2	Amdhd2	17q11.1	molecular_function /// cellular_component /// carbohydrate metabolic process /// N-acetylglucosamine metabolic process /// biological_process /// N-acetylglucosamine-6-phosphate deacetylase activity /// hydrolase activity /// hydrolase activity, acting on carbon-nitrogen (but not peptide) bonds
10508992	1.52105	266.266	249.855	233.985	356.996	375.313	408.854	progestin and adipoQ receptor family member VII	Paqr7	4q28.3	receptor activity /// steroid binding /// plasma membrane /// multicellular organismal development /// lipid binding /// membrane /// integral to membrane /// cell differentiation /// oogenesis
10456492	1.51965	238.796	255.747	224.821	328.561	372.574	393.62	DNA segment, Chr 18, ERATO Doi 653, expressed	D18Ertd653e	18q22.2	molecular_function /// cellular_component /// plasma membrane /// biological_process /// membrane /// integral to membrane
10369176	1.51949	353.95	325.307	276.899	466.929	484.034	494.907	RIKEN cDNA D630037F22 gene	D630037F22Rik	10q21.1	molecular_function /// Rab GTPase activator activity /// cellular_component /// intracellular /// cytoplasm /// cilium /// multicellular organismal development /// biological_process /// regulation of Rab GTPase activity /// cell projection
10562651	1.51856	51.1072	44.3682	48.6169	75.5858	72.9736	69.9888	expressed sequence EU599041 /// RIKEN cDNA 9830147E19 gene /// predicted gene 5595 /// predicted gene 2329 /// zinc finger protein 936 pseudogene	EU599041 /// 9830147E19Rik /// Gm5595 /// Gm2329 /// Gm2381	7p12.2	molecular_function /// cellular_component /// cellular response to heat /// metal ion binding /// biological_process /// response to retinoic acid /// response to chemical stimulus
10407467	1.51854	271.533	279.929	226.264	393.804	415.652	367.922	aldo-keto reductase family 1, member E1	Akr1e1	13p12	cytoplasm /// oxidoreductase activity /// 1,5-anhydro-D-fructose reductase activity /// oxidation-reduction process
10537179	1.51803	158.023	134.384	133.12	220.94	232.411	192.585	2,3-bisphosphoglycerate mutase	Bpgm	6p21.31	molecular_function /// catalytic activity /// bisphosphoglycerate mutase activity /// bisphosphoglycerate 2-phosphatase activity /// phosphoglycerate mutase activity /// cellular_component /// glycolysis /// metabolic process /// hydrolase activity /// isomerase activity /// intramolecular transferase activity, phosphotransferases /// erythrocyte development
10505623	1.51801	434.817	408.313	333.36	539.018	624.861	614.684	DNA segment, Chr 4, Brigham & Women's Genetics 0951 expressed	D4Bwg0951e	4q21.21	---
10534120	1.51797	527.515	527.826	484.134	787.809	783.989	763.39	argininosuccinate lyase	Asl	5q23.3	urea cycle /// argininosuccinate metabolic process /// liver development /// catalytic activity /// argininosuccinate lyase activity /// nucleus /// cytoplasm /// mitochondrial outer membrane /// endoplasmic reticulum /// internal protein amino acid acetylation /// cellular amino acid metabolic process /// arginine biosynthetic process /// locomotory behavior /// cellular amino acid biosynthetic …
10529758	1.51787	357.355	276.241	304.805	469.118	476.908	470.322	biorientation of chromosomes in cell division 1-like	Bod1l	5p13.1	molecular_function /// cellular_component /// biological_process
10409508	1.5172	661.747	680.248	702.576	1029.09	1029.22	1042.85	DEAD (Asp-Glu-Ala-Asp) box polypeptide 41	Ddx41	13q21.1	nucleotide binding /// nucleic acid binding /// DNA binding /// RNA binding /// helicase activity /// protein binding /// ATP binding /// nucleus /// nucleus /// spliceosomal complex /// endoplasmic reticulum /// mRNA processing /// ATP-dependent helicase activity /// zinc ion binding /// RNA splicing /// hydrolase activity /// cellular response to interferon-beta /// positive regulation of trans…
10485635	1.51703	456.107	507.674	536.177	812.307	753.198	708.458	eukaryotic translation initiation factor 3, subunit M	Eif3m	2q12.1	molecular_function /// translation initiation factor activity /// cytoplasm /// eukaryotic translation initiation factor 3 complex /// translation /// translational initiation /// biological_process
10556764	1.51623	2092.92	2150.81	1979.37	3041.43	3083.95	3311.28	protein phosphatase 1, catalytic subunit, gamma isoform	Ppp1cc	7q31.33	chromosome, centromeric region /// kinetochore /// phosphoprotein phosphatase activity /// protein serine/threonine phosphatase activity /// protein serine/threonine phosphatase activity /// protein serine/threonine phosphatase activity /// protein binding /// nucleus /// chromosome /// nucleolus /// cytoplasm /// mitochondrion /// mitochondrion /// mitochondrial outer membrane /// carbohydrate m…
10415030	1.51501	1968.37	1810.82	1885.85	2750.1	2832.68	3000.46	oxidase assembly 1-like	Oxa1l	14q22.2	mitochondrion /// mitochondrion /// mitochondrial inner membrane /// aerobic respiration /// membrane /// integral to membrane /// mitochondrial membrane /// integral to mitochondrial membrane /// negative regulation of ATPase activity /// mitochondrial respiratory chain complex I assembly /// mitochondrial proton-transporting ATP synthase complex assembly /// protein homodimerization activity //…
10366554	1.51223	947.247	985.425	767.285	1320.13	1350.07	1389.72	transformed mouse 3T3 cell double minute 1	Mdm1	10q25.3	nucleus /// retina development in camera-type eye
10425287	1.51122	90.3879	101.153	89.0501	139.77	147.041	136.726	KDEL (Lys-Asp-Glu-Leu) endoplasmic reticulum protein retention receptor 3	Kdelr3	15q25.1	molecular_function /// receptor activity /// cellular_component /// endoplasmic reticulum /// protein retention in ER lumen /// transport /// biological_process /// protein transport /// membrane /// integral to membrane /// vesicle-mediated transport /// ER retention sequence binding
10595570	1.51094	131.065	155.565	107.289	197.179	193.909	197.352	solute carrier family 25, member 40	Slc25a40	9q21.33	molecular_function /// mitochondrion /// mitochondrial inner membrane /// transport /// biological_process /// membrane /// integral to membrane /// transmembrane transport
10491753	1.51058	205.147	179.134	168.53	286.184	268.763	277.548	inturned planar cell polarity effector homolog (Drosophila)	Intu	3p22.1	molecular_function /// cytoplasm /// multicellular organismal development /// nervous system development /// regulation of smoothened signaling pathway /// cell projection organization /// cilium assembly /// limb development
10417778	1.5105	511.965	569.312	531.775	796.592	835.574	802.522	nidogen 2 /// RIKEN cDNA 2700060E02 gene	Nid2 /// 2700060E02Rik	14q11.2	calcium ion binding /// protein binding /// extracellular region /// proteinaceous extracellular matrix /// basement membrane /// basement membrane /// cell adhesion /// cell-matrix adhesion /// cell-matrix adhesion /// cell surface /// RNA polymerase II core binding /// nucleus /// cytoplasm /// cytoskeleton /// transcription, DNA-dependent /// regulation of transcription, DNA-dependent /// iden…
10439237	1.50958	415.579	366.289	356.297	548.087	607.605	560.261	ribosomal protein S21 /// predicted pseudogene 5963	Rps21 /// Gm5963	16p11.1	endonucleolytic cleavage in ITS1 to separate SSU-rRNA from 5.8S rRNA and LSU-rRNA from tricistronic rRNA transcript (SSU-rRNA, 5.8S rRNA, LSU-rRNA) /// endonucleolytic cleavage to generate mature 3'-end of SSU-rRNA from (SSU-rRNA, 5.8S rRNA, LSU-rRNA) /// structural constituent of ribosome /// intracellular /// cytoplasm /// ribosome /// translation /// translational elongation /// small ribosoma…
10462442	1.5095	65.3811	69.4113	57.6475	100.466	90.5062	98.9604	interleukin 33	Il33	19q12	negative regulation of leukocyte migration /// negative regulation of T-helper 1 type immune response /// positive regulation of type 2 immune response /// cytokine activity /// cytokine activity /// cytokine activity /// extracellular region /// extracellular space /// nucleus /// positive regulation of gene expression /// negative regulation of interferon-gamma production /// positive regulatio…
10376144	1.50945	992.793	857.924	769.791	1208.48	1362.83	1369.16	folliculin interacting protein 1	Fnip1	11q11	regulation of protein phosphorylation /// molecular_function /// nucleus /// cytoplasm
10500362	1.50931	234.641	244.408	205.344	336.109	371.905	323.907	polymerase (RNA) III (DNA directed) polypeptide G like	Polr3gl	3q11.2	molecular_function /// cellular_component /// biological_process
10433057	1.50914	440.684	412.286	444.282	636.683	632.083	689.413	calcium binding and coiled coil domain 1	Calcoco1	---	nuclear chromatin /// chromatin binding /// transcription cofactor activity /// transcription coactivator activity /// transcription coactivator activity /// protein binding /// nucleus /// nucleus /// cytoplasm /// transcription, DNA-dependent /// signal transduction /// beta-catenin binding /// protein C-terminus binding /// Wnt receptor signaling pathway /// ligand-dependent nuclear receptor t…
10474028	1.5077	948.849	1078.04	1004.91	1453.24	1509.3	1606.15	peroxisomal biogenesis factor 16	Pex16	2p11.1	peroxisome /// peroxisomal membrane /// peroxisomal membrane /// integral to peroxisomal membrane /// endoplasmic reticulum /// endoplasmic reticulum membrane /// protein targeting to peroxisome /// peroxisome organization /// protein C-terminus binding /// membrane /// integral to membrane /// peroxisome membrane biogenesis /// protein import into peroxisome matrix /// ER-dependent peroxisome or…
10526055	1.50687	510.148	502.612	506.266	760.813	744.039	784.63	glioblastoma amplified sequence	Gbas	5q23.3	molecular_function /// mitochondrion /// mitochondrion /// biological_process
10455007	1.50619	405.353	379.557	356.345	539.393	556.199	624.434	zinc finger, matrin type 2	Zmat2	18q12.2	nucleic acid binding /// DNA binding /// cellular_component /// intracellular /// nucleus /// biological_process /// zinc ion binding /// metal ion binding
10591726	1.50516	240.571	256.953	253.835	373.595	383.347	373.595	ECSIT homolog (Drosophila)	Ecsit	9p21.3	mesoderm formation /// sequence-specific DNA binding transcription factor activity /// signal transducer activity /// protein binding /// nucleus /// transcription factor complex /// cytoplasm /// mitochondrion /// mitochondrion /// regulation of transcription from RNA polymerase II promoter /// transmembrane receptor protein serine/threonine kinase signaling pathway /// transmembrane receptor pr…
10533474	1.50513	784.314	762.013	752.459	1138.43	1130.52	1191.45	RIKEN cDNA 1500011H22 gene /// GPN-loop GTPase 3	1500011H22Rik /// Gpn3	5q23.2	nucleotide binding /// molecular_function /// GTP binding /// biological_process /// protein complex /// cellular_component
10602081	1.505	190.403	175.934	138.301	258.053	251.753	243.096	V-set and immunoglobulin domain containing 1	Vsig1	Xq26.3	molecular_function /// cellular_component /// biological_process /// membrane /// integral to membrane
10520782	1.50483	318.699	314.435	305.13	473.156	464.798	473.796	zinc finger protein 512	Zfp512	5p13.3	DNA binding /// intracellular /// nucleus /// transcription, DNA-dependent /// regulation of transcription, DNA-dependent /// biological_process /// zinc ion binding /// metal ion binding
10596465	1.50368	234.063	237.444	223.454	340.332	340.332	364.537	aminoacylase 1	Acy1	9q31.1	aminoacylase activity /// soluble fraction /// cytoplasm /// proteolysis /// cellular amino acid metabolic process /// metabolic process /// metallopeptidase activity /// hydrolase activity /// metal ion binding
10501397	1.50326	672.464	674.142	626.156	928.667	1000.19	1038.15	transmembrane protein 167B	Tmem167b	3q13.13	molecular_function /// cellular_component /// Golgi apparatus /// biological_process /// membrane /// integral to membrane
10404827	1.50287	254.665	221.825	198.032	341.023	340.463	327.059	nucleolar protein 7	Nol7	13q14.11	molecular_function /// nucleus /// nucleolus /// mitochondrion /// biological_process
10529425	1.50265	855.13	762.569	750.668	1174.36	1161.25	1217.89	NOP14 nucleolar protein homolog (yeast)	Nop14	5p13.2	molecular_function /// cellular_component /// nucleus /// rRNA processing /// biological_process /// ribosome biogenesis
10476998	1.5021	57.5775	46.3193	46.4843	69.6571	79.8123	75.5764	predicted gene 14149	Gm14149	2q23.3	---
10521927	1.50127	969.293	977.227	862.133	1349.65	1424.53	1437.17	TBC1 domain family, member 19	Tbc1d19	5q11.2	molecular_function /// cellular_component /// biological_process
10478847	1.50062	3136.9	3434.85	3329.05	5059.99	4964.71	4825	zinc finger, NFX1-type containing 1 /// RIKEN cDNA 1500012F01 gene	Znfx1 /// 1500012F01Rik	2q24.3	molecular_function /// cellular_component /// biological_process /// metal ion binding
10462621	1.50039	34.4162	36.1995	34.5488	58.694	54.7633	45.2299	RIKEN cDNA I830012O16 gene	I830012O16Rik	19q13.11	molecular_function /// cellular_component /// biological_process
10430174	1.50017	1921.95	1886.41	1736.73	2754.01	2806.19	2750.75	apolipoprotein L 9a /// apolipoprotein L 9b	Apol9a /// Apol9b	15q24.3	molecular_function /// cellular_component /// biological_process
10470555	1.5	68.0165	69.9718	80.7599	109.018	119.134	99.878	globoside alpha-1,3-N-acetylgalactosaminyltransferase 1	Gbgt1	2p23.2	Golgi apparatus /// carbohydrate metabolic process /// metabolic process /// membrane /// integral to membrane /// transferase activity /// transferase activity, transferring glycosyl groups /// transferase activity, transferring hexosyl groups /// lipid glycosylation /// metal ion binding /// globoside alpha-N-acetylgalactosaminyltransferase activity
10375167	1.49971	324.83	261.904	273.907	390.455	453.252	444.134	family with sequence similarity 196, member B	Fam196b	11p13	molecular_function /// cellular_component /// biological_process
10456383	1.49962	749.129	798.368	731.487	1111.78	1187.61	1117.43	inositol (myo)-1(or 4)-monophosphatase 2	Impa2	18q22.2	cytoplasm /// inositol metabolic process /// inositol monophosphate 1-phosphatase activity /// dephosphorylation /// dephosphorylation /// hydrolase activity /// protein homodimerization activity /// phosphatidylinositol phosphorylation /// inositol phosphate dephosphorylation /// metal ion binding /// inositol monophosphate 3-phosphatase activity /// inositol monophosphate 4-phosphatase activity…
10399540	1.49928	128.902	119.431	114.347	186.44	182.914	173.965	PQ loop repeat containing	Pqlc3	12p12.3	molecular_function /// cellular_component /// biological_process /// membrane /// integral to membrane
10557481	1.49917	407.274	360.901	385.685	544.905	595.192	588.951	yippee-like 3 (Drosophila)	Ypel3	7q33	molecular_function /// cellular_component /// nucleus /// apoptotic process /// biological_process
10402757	1.49893	121.352	105.79	96.2215	158.046	163.814	160.684	RIKEN cDNA A730018C14 gene	A730018C14Rik	12q24.13	molecular_function /// cellular_component /// biological_process
10454782	1.49846	922.342	844.082	860.558	1214.97	1271.21	1459.53	early growth response 1	Egr1	18q12.2	negative regulation of transcription from RNA polymerase II promoter /// transcription regulatory region sequence-specific DNA binding /// RNA polymerase II regulatory region sequence-specific DNA binding /// RNA polymerase II core promoter sequence-specific DNA binding /// RNA polymerase II core promoter proximal region sequence-specific DNA binding transcription factor activity /// RNA polymera…
10589610	1.49805	74.7522	80.4514	81.5202	114.429	115.563	124.638	protease, serine, 42	Prss42	9q31.2	catalytic activity /// serine-type endopeptidase activity /// cellular_component /// extracellular region /// proteolysis /// peptidase activity /// serine-type peptidase activity /// hydrolase activity
10434165	1.49756	792.059	836.324	810.544	1205.69	1235.46	1210.59	armadillo repeat gene deleted in velo-cardio-facial syndrome	Arvcf	16p12.3	protein binding /// nucleus /// cytoplasm /// plasma membrane /// cell adhesion /// calcium-dependent cell-cell adhesion
10413640	1.49708	250.55	224.352	202.907	312.294	355.846	344.377	NIMA (never in mitosis gene a)-related expressed kinase 4	Nek4	14q12	nucleotide binding /// protein kinase activity /// protein serine/threonine kinase activity /// ATP binding /// nucleus /// protein phosphorylation /// cell cycle /// mitosis /// kinase activity /// phosphorylation /// transferase activity /// transferase activity, transferring phosphorus-containing groups /// metal ion binding /// cell division
10548761	1.49682	387.627	441.76	406.268	639.715	588.144	620.088	heme binding protein 1	Hebp1	6q23.2	cytoplasm /// mitochondrion /// cytosol /// heme binding /// heme metabolic process
10524588	1.49681	902.235	875.493	851.724	1284.88	1375.7	1276.4	ankyrin repeat domain 13a /// RIKEN cDNA 4930515G01 gene	Ankrd13a /// 4930515G01Rik	5q23.1	molecular_function /// cellular_component /// biological_process
10520096	1.49614	900.022	760.85	738.575	1125.35	1263.24	1191.49	kelch-like 7 (Drosophila)	Klhl7	5p14.2	nucleus /// nucleolus /// cytoplasm /// plasma membrane /// protein ubiquitination /// Cul3-RING ubiquitin ligase complex /// protein homodimerization activity
10562657	1.49601	32.6338	29.1063	29.4548	47.783	47.0755	41.6435	predicted gene 5595	Gm5595	7p12.2	molecular_function /// cellular_component /// biological_process /// metal ion binding
10494583	1.49423	624.519	655.843	543.292	883.241	886.254	948.414	SEC22 vesicle trafficking protein homolog B (S. cerevisiae)	Sec22b	3q11.2	Golgi membrane /// endoplasmic reticulum /// endoplasmic reticulum membrane /// endoplasmic reticulum-Golgi intermediate compartment /// Golgi apparatus /// transport /// ER to Golgi vesicle-mediated transport /// protein transport /// membrane /// integral to membrane /// vesicle-mediated transport
10367600	1.49397	128.551	124.468	141.406	180.97	211.699	196.926	estrogen receptor 1 (alpha)	Esr1	10p15.1	core promoter sequence-specific DNA binding /// antral ovarian follicle growth /// epithelial cell development /// DNA binding /// chromatin binding /// sequence-specific DNA binding transcription factor activity /// steroid hormone receptor activity /// receptor activity /// ligand-activated sequence-specific DNA binding RNA polymerase II transcription factor activity /// steroid binding /// pro…
10425138	1.49393	392.892	365.321	351.67	518.63	556.982	582.6	SH3-domain binding protein 1	Sh3bp1	15q25.1	GTPase activator activity /// intracellular /// cytoplasm /// signal transduction /// SH3 domain binding
10543031	1.49325	63.241	53.6546	63.241	86.3436	90.9556	90.9798	solute carrier family 25 (mitochondrial carrier, adenine nucleotide translocator), member 13	Slc25a13	6p25.1	amino acid transmembrane transport /// L-glutamate transmembrane transporter activity /// L-glutamate transmembrane transporter activity /// calcium ion binding /// mitochondrion /// mitochondrion /// mitochondrion /// mitochondrial inner membrane /// mitochondrial inner membrane /// ATP biosynthetic process /// transport /// L-aspartate transmembrane transporter activity /// L-amino acid transpo…
10520734	1.49308	1232.01	1144.18	1169.44	1749.4	1757.95	1784.18	nuclear receptor binding protein 1	Nrbp1	5p13.3	protein kinase activity /// protein serine/threonine kinase activity /// protein binding /// ATP binding /// nucleus /// cytoplasm /// protein phosphorylation /// ER to Golgi vesicle-mediated transport /// JNK cascade /// endomembrane system /// membrane /// transferase activity, transferring phosphorus-containing groups /// identical protein binding /// protein homodimerization activity /// cell…
10526217	1.49262	373.931	409.543	394.63	589.444	581.131	586.691	replication factor C (activator 1) 2	Rfc2	5q31.1	nucleotide binding /// DNA binding /// ATP binding /// nucleus /// DNA replication factor C complex /// DNA replication /// nucleoside-triphosphatase activity
10552284	1.4925	515.147	487.068	486.574	751.907	751.259	718.557	protein (peptidyl-prolyl cis/trans isomerase) NIMA-interacting, 4 (parvulin) /// peptidyl-prolyl cis-trans isomerase NIMA-interacting 4-like /// predicted pseudogene 6851	Pin4 /// LOC635999 /// Gm6851	7p12.3	bent DNA binding /// double-stranded DNA binding /// nucleus /// nucleolus /// cytoplasm /// mitochondrial matrix /// spindle /// rRNA processing /// preribosome
10413461	1.49174	315.334	274.668	251.808	413.511	412.659	424.275	ELKS/RAB6-interacting/CAST family member 2	Erc2	14q12	membrane fraction /// cytoplasm /// cytoskeleton /// postsynaptic density /// synaptosome /// cell junction /// PDZ domain binding /// growth cone /// protein complex binding /// presynaptic membrane /// neuronal cell body /// terminal button /// protein complex /// synapse
10430794	1.48972	548.241	537.291	548.859	812.597	830.615	791.916	phosphomannomutase 1	Pmm1	15q25.2	catalytic activity /// phosphomannomutase activity /// cytoplasm /// metabolic process /// isomerase activity /// mannose biosynthetic process /// neuronal cell body /// metal ion binding
10519151	1.48905	329.998	332.866	316.433	461.672	493.816	503.373	mindbomb homolog 2 (Drosophila)	Mib2	4q31.3	ubiquitin ligase complex /// actin binding /// ubiquitin-protein ligase activity /// signal transducer activity /// cytoplasm /// endosome /// early endosome /// signal transduction /// Notch signaling pathway /// zinc ion binding /// protein ubiquitination /// ligase activity /// positive regulation of I-kappaB kinase/NF-kappaB cascade /// metal ion binding
10408600	1.48879	150.733	135.574	143.385	203.352	229.296	207.369	serine (or cysteine) peptidase inhibitor, clade B, member 6a	Serpinb6a	13q13.2	protease binding /// serine-type endopeptidase inhibitor activity /// serine-type endopeptidase inhibitor activity /// protein binding /// intracellular /// cytoplasm /// cytoplasm /// centrosome /// gonad development /// negative regulation of peptidase activity /// negative regulation of endopeptidase activity /// negative regulation of endopeptidase activity /// regulation of proteolysis /// p…
10462613	1.48856	286.923	229.49	279.23	368.084	414.352	397.621	interferon-induced protein with tetratricopeptide repeats 2	Ifit2	19q13.11	response to virus /// negative regulation of protein binding /// cellular response to interferon-alpha
10600814	1.48851	55.8953	48.2446	52.9169	67.4045	71.5517	97.582	G1 to S phase transition 2	Gspt2	Xq21.32	nucleotide binding /// nuclear-transcribed mRNA catabolic process, nonsense-mediated decay /// GTPase activity /// GTP binding /// cytoplasm /// translation /// cell cycle
10393814	1.48764	827.623	859.036	878.41	1229.63	1322.37	1264.48	family with sequence similarity 195, member B	Fam195b	11q23.3	molecular_function /// cellular_component /// biological_process
10517301	1.48748	287.745	285.574	271.651	424.928	440.77	392.251	low density lipoprotein receptor adaptor protein 1	Ldlrap1	4q28.3	beta-amyloid binding /// beta-amyloid binding /// phosphotyrosine binding /// receptor binding /// protein binding /// phosphatidylinositol-4,5-bisphosphate binding /// cytoplasm /// early endosome /// early endosome /// cytosol /// neurofilament /// lipid metabolic process /// endocytosis /// receptor-mediated endocytosis /// steroid metabolic process /// cholesterol metabolic process /// intern…
10368930	1.48747	869.138	752.117	692.433	1128.59	1099.79	1200.19	RIKEN cDNA 1700021F05 gene	1700021F05Rik	10q11.21	molecular_function /// RNA binding /// mitochondrion /// biological_process
10414333	1.48697	233.768	243.302	225.373	333.483	337.871	374.04	sterile alpha motif domain containing 4	Samd4	14q21.3	cytoplasm /// regulation of translation /// negative regulation of translation /// synaptosome /// cell junction /// translation repressor activity /// cell projection /// synapse /// positive regulation of translation
10471525	1.48688	186.463	218.955	217.685	291.512	333.836	300.203	peptidyl-tRNA hydrolase 1 homolog (S. cerevisiae) /// RIKEN cDNA 1700019L03 gene /// syntaxin binding protein 1	Ptrh1 /// 1700019L03Rik /// Stxbp1	2p22.3	SNARE binding /// platelet degranulation /// protein binding /// cytoplasm /// mitochondrion /// plasma membrane /// transport /// exocytosis /// vesicle docking involved in exocytosis /// neurotransmitter secretion /// neuromuscular synaptic transmission /// axon target recognition /// regulation of synaptic vesicle priming /// protein transport /// synaptic vesicle maturation /// vesicle-mediat…
10475648	1.48671	373.446	333.188	291.616	500.017	505.096	472.119	DTW domain containing 1	Dtwd1	2q14.3	molecular_function /// cellular_component /// biological_process
10526559	1.48645	906.609	906.148	776.238	1198.99	1304.24	1339.35	acetylcholinesterase	Ache	5q31.2	regulation of receptor recycling /// acetylcholinesterase activity /// acetylcholinesterase activity /// carboxylesterase activity /// cholinesterase activity /// collagen binding /// extracellular region /// basal lamina /// extracellular space /// nuclear envelope /// cytoplasm /// endoplasmic reticulum lumen /// rough endoplasmic reticulum /// Golgi apparatus /// plasma membrane /// plasma mem…
10347639	1.48612	1245.58	1259.86	1194.61	1777.5	1788.88	1935.03	GDP-mannose pyrophosphorylase A	Gmppa	1p31.1	nucleotide binding /// molecular_function /// mannose-1-phosphate guanylyltransferase activity /// GTP binding /// cellular_component /// biosynthetic process /// transferase activity /// nucleotidyltransferase activity
10568266	1.48606	86.4562	93.7958	79.3348	134.898	130.651	119.794	predicted gene 166 /// phosphorylase kinase, gamma 2 (testis)	Gm166 /// Phkg2	7q33	nucleotide binding /// protein kinase activity /// protein serine/threonine kinase activity /// phosphorylase kinase activity /// calmodulin binding /// ATP binding /// soluble fraction /// phosphorylase kinase complex /// carbohydrate metabolic process /// glycogen metabolic process /// glycogen biosynthetic process /// protein phosphorylation /// protein phosphorylation /// kinase activity /// …
10371811	1.48577	1075.8	1054.66	922.174	1408.36	1506.73	1617.18	SCY1-like 2 (S. cerevisiae)	Scyl2	10q23.2	positive regulation of receptor internalization /// protein kinase activity /// receptor binding /// protein binding /// ATP binding /// cytoplasm /// endosome /// Golgi apparatus /// protein phosphorylation /// endosome to lysosome transport /// membrane /// transferase activity, transferring phosphorus-containing groups /// cytoplasmic vesicle /// negative regulation of canonical Wnt receptor s…
10346878	1.48513	1302.18	1275.15	1086.91	1762.54	1784.78	1879.29	zinc finger, DBF-type containing 2	Zdbf2	1p31.3	molecular_function /// cellular_component /// biological_process
10409369	1.48509	338.297	344.971	365.919	532.779	488.737	537.155	synuclein, beta	Sncb	13q14.3	calcium ion binding /// soluble fraction /// nucleus /// cytoplasm /// mitochondrion /// Golgi apparatus /// synaptic transmission /// growth cone /// dopamine metabolic process /// alpha-tubulin binding /// neuronal cell body /// terminal button /// negative regulation of neuron apoptotic process /// axon terminus /// synapse /// beta-tubulin binding /// synapse organization
10401359	1.48437	383.212	337.574	354.918	524.404	522.352	548.195	D4, zinc and double PHD fingers, family 3	Dpf3	12q21.31	nucleic acid binding /// intracellular /// nucleus /// transcription, DNA-dependent /// regulation of transcription, DNA-dependent /// nervous system development /// zinc ion binding /// chromatin modification /// metal ion binding /// nBAF complex
10488797	1.48409	463.61	444.838	399.422	618.903	650.796	668.492	peroxisomal membrane protein 4	Pxmp4	2q23.3	molecular_function /// peroxisome /// peroxisomal membrane /// biological_process /// membrane /// integral to membrane
10457942	1.48304	1237.78	1279.58	1366.91	1827.74	2061.24	1874.42	synaptotagmin IV	Syt4	18q12.1	transporter activity /// calcium ion binding /// calcium-dependent phospholipid binding /// transport /// neurotransmitter secretion /// synaptic vesicle /// membrane /// integral to membrane /// regulation of calcium ion-dependent exocytosis /// syntaxin binding /// cell junction /// clathrin binding /// cytoplasmic vesicle /// neuron projection /// synapse /// metal ion binding /// perinuclear …
10466521	1.48274	60.0197	58.2479	60.6544	89.9072	88.2776	87.0938	glucosaminyl (N-acetyl) transferase 1, core 2	Gcnt1	19p13.11	beta-1,3-galactosyl-O-glycosyl-glycoprotein beta-1,6-N-acetylglucosaminyltransferase activity /// extracellular space /// Golgi apparatus /// acetylglucosaminyltransferase activity /// membrane /// integral to membrane /// transferase activity /// transferase activity, transferring glycosyl groups /// tissue morphogenesis /// kidney morphogenesis
10493009	1.48228	622.294	531.388	550.037	804.402	892.553	825.058	Rho guanine nucleotide exchange factor (GEF) 11 /// RIKEN cDNA 4933430H15 gene	Arhgef11 /// 4933430H15Rik	3p11.2	molecular_function /// cellular_component /// biological_process /// G-protein coupled receptor binding /// cytoplasm /// G-protein coupled receptor signaling pathway /// Rho protein signal transduction /// positive regulation of transcription, DNA-dependent
10404069	1.4801	910.039	1047.5	1001.86	1506.32	1396.89	1471.68	histone cluster 1, H1a	Hist1h1a	13q12.12	nucleosome /// nuclear chromatin /// DNA binding /// nucleus /// chromosome /// nucleosome assembly /// spermatogenesis
10428857	1.47981	730.823	709.432	656.736	1012.79	995.426	1094.46	metastasis suppressor 1	Mtss1	15q21.3	actin binding /// actin monomer binding /// receptor binding /// cytoplasm /// cytoskeleton /// actin filament organization /// signal transduction /// nervous system development /// muscle organ development /// cytoskeletal adaptor activity /// actin cytoskeleton /// SH3 domain binding /// actin filament polymerization /// filopodium assembly /// negative regulation of epithelial cell proliferat…
10485081	1.47973	891.018	918.019	910.719	1285.3	1325.49	1416.74	diacylglycerol kinase zeta	Dgkz	2p11.1	nucleotide binding /// lipid kinase activity /// diacylglycerol kinase activity /// enzyme inhibitor activity /// protein binding /// ATP binding /// nucleus /// cytoplasm /// plasma membrane /// protein kinase C-activating G-protein coupled receptor signaling pathway /// protein C-terminus binding /// membrane /// kinase activity /// phosphorylation /// transferase activity /// lamellipodium ///…
10463632	1.47905	503.671	497.685	473.944	668.104	757.797	759.244	transmembrane protein 180	Tmem180	19q13.32	molecular_function /// cellular_component /// biological_process /// membrane /// integral to membrane
10498599	1.47901	253.109	217.74	189.455	309.653	338.469	322.306	intraflagellar transport 80	Ift80	3p14.1	molecular_function /// cytoplasm /// centrosome /// cytoskeleton /// cilium /// biological_process /// cell projection
10536949	1.4785	95.3758	86.4071	72.6197	120.74	132.679	120.74	family with sequence similarity 40, member B	Fam40b	6p22.1	molecular_function /// cytoplasm /// cytoskeleton organization /// regulation of cell shape /// cell migration
10607465	1.47671	208.27	210.813	191.145	323.136	251.241	332.887	predicted gene 4997	Gm4997	Xq28	---
10525780	1.4765	170.878	158.992	184.491	242.739	273.13	243.352	tectonic family member 2	Tctn2	5q23.2	molecular_function /// cytoplasm /// cytoskeleton /// smoothened signaling pathway /// membrane /// integral to membrane /// cell projection organization /// TCTN-B9D complex /// cilium assembly /// cell projection /// cilium morphogenesis
10525473	1.47638	545.475	517.14	493.179	739.18	773.402	783.112	transmembrane protein 120B /// ras homolog gene family, member f	Tmem120b /// Rhof	5q23.2	nucleotide binding /// GTP binding /// intracellular /// cytoplasm /// cytoskeleton /// plasma membrane /// actin filament organization /// small GTPase mediated signal transduction /// membrane /// molecular_function /// cellular_component /// biological_process /// integral to membrane
10381939	1.4761	425.677	393.778	364.688	545.308	560.711	643.013	tetratricopeptide repeat, ankyrin repeat and coiled-coil containing 2	Tanc2	11q22.3	in utero embryonic development /// molecular_function /// cellular_component
10369604	1.47549	890.357	958.87	825.976	1314.29	1298.26	1327.54	vacuolar protein sorting 26 homolog A (yeast)	Vps26a	10q21.2	protein binding /// cytoplasm /// endosome /// endosome /// cytosol /// transport /// vacuolar transport /// protein transport /// membrane /// retromer complex /// vesicle /// retrograde transport, endosome to Golgi
10420080	1.47457	248.724	270.391	217.506	350.182	385.358	347.551	magnesium-dependent phosphatase 1	Mdp1	14q22.3	phosphoprotein phosphatase activity /// protein tyrosine phosphatase activity /// cellular_component /// dephosphorylation /// hydrolase activity /// phosphatase activity /// fructosamine metabolic process /// metal ion binding
10606581	1.4743	3266.11	3250.77	2997.46	4674.49	4695.88	4645.95	40S ribosomal protein S12-like /// predicted gene 14958 /// predicted gene 14059 /// predicted pseudogene 7711 /// predicted pseudogene 7698 /// predicted pseudogene 7671 /// predicted pseudogene 7643 /// predicted pseudogene 6646 /// predicted pseudogene 5642 /// ribosomal protein S12	LOC100862223 /// Gm14958 /// Gm14059 /// Gm7711 /// Gm7698 /// Gm7671 /// Gm7643 /// Gm6646 /// Gm5642 /// Rps12	Xq25	molecular_function /// cytosolic small ribosomal subunit
10497773	1.47394	244.747	224.457	200.13	302.733	342.235	339.794	methylcrotonoyl-Coenzyme A carboxylase 1 (alpha) /// RIKEN cDNA A330050B17 gene	Mccc1 /// A330050B17Rik	3p22.3	nucleotide binding /// 3-methylcrotonyl-CoA carboxylase complex, mitochondrial /// catalytic activity /// biotin carboxylase activity /// methylcrotonoyl-CoA carboxylase activity /// ATP binding /// mitochondrion /// mitochondrion /// mitochondrial inner membrane /// metabolic process /// ligase activity /// metal ion binding /// molecular_function /// cellular_component /// biological_process
10400072	1.47378	51.309	59.0753	61.2677	76.3993	81.634	95.3158	scinderin	Scin	12q12	actin binding /// cytoplasm /// cytoskeleton /// negative regulation of cell proliferation /// positive regulation of apoptotic process /// protein complex /// positive regulation of megakaryocyte differentiation /// actin filament severing /// actin filament capping
10517980	1.47338	125.715	142.008	130.029	181.285	209.682	195.328	transmembrane protein 82	Tmem82	4q31.1	molecular_function /// cellular_component /// biological_process /// membrane /// integral to membrane
10408225	1.47323	211.958	251.416	209.902	335.183	321.657	331.738	histone cluster 1, H4c	Hist1h4c	13q12.12	---
10366951	1.47272	108.978	105.408	100.563	142.191	176.571	146.967	NADH dehydrogenase (ubiquinone) 1 alpha subcomplex, 4-like 2	Ndufa4l2	10q26.13	molecular_function /// cellular_component /// biological_process
10397966	1.47228	654.343	596.742	512.694	832.616	870.031	881.944	OTU domain, ubiquitin aldehyde binding 2	Otub2	12q23.3	ubiquitin-specific protease activity /// cellular_component /// proteolysis /// cellular amino acid metabolic process /// peptidase activity /// cysteine-type peptidase activity /// omega peptidase activity /// protein deubiquitination /// hydrolase activity /// protein metabolic process /// protein K63-linked deubiquitination /// protein K48-linked deubiquitination
10524568	1.47144	256.528	276.565	307.796	379.796	412.668	443.882	cDNA sequence BC057022	BC057022	5q22.3	molecular_function /// cellular_component /// biological_process
10552363	1.47076	89.0406	85.9023	82.4874	126.62	131.229	120.803	zinc finger protein 936 /// expressed sequence EU599041 /// RIKEN cDNA 9830147E19 gene /// predicted gene 5595 /// predicted gene 2329	Zfp936 /// EU599041 /// 9830147E19Rik /// Gm5595 /// Gm2329	7p12.2	molecular_function /// cellular_component /// cellular response to heat /// metal ion binding /// biological_process /// response to retinoic acid /// response to chemical stimulus
10601601	1.46965	1980.85	1965.57	1790.2	2850.37	2772.62	2799.55	predicted pseudogene 7711	Gm7711	Xq25	---
10360563	1.46916	368.265	328.636	280.859	457.333	486.129	484.832	SET and MYND domain containing 3	Smyd3	1q25.3	cellular_component /// nucleus /// cytoplasm /// methyltransferase activity /// zinc ion binding /// chromatin modification /// transferase activity /// histone-lysine N-methyltransferase activity /// methylation /// histone lysine methylation /// metal ion binding
10474419	1.4689	197.788	172.43	134.388	239.727	239.796	252.692	leucine-rich repeat-containing G protein-coupled receptor 4	Lgr4	2q12.3	signal transducer activity /// receptor activity /// G-protein coupled receptor activity /// plasma membrane /// signal transduction /// G-protein coupled receptor signaling pathway /// membrane /// integral to membrane /// protein-hormone receptor activity /// male genitalia development /// tube morphogenesis /// negative regulation of transcription, DNA-dependent /// positive regulation of tran…
10588655	1.46888	66.9202	63.5953	76.3538	100.178	100.888	101.897	zinc finger, MYND domain containing 10	Zmynd10	9q31.1	molecular_function /// cytoplasm /// biological_process /// zinc ion binding /// metal ion binding
10525452	1.46873	351.232	339.623	337.88	504.317	500.264	506.145	ring finger protein 34	Rnf34	5q23.2	ubiquitin-protein ligase activity /// cellular_component /// nucleus /// apoptotic process /// zinc ion binding /// membrane /// protein ubiquitination /// ligase activity /// metal ion binding
10459296	1.46869	566.698	592.252	511.581	821.635	813.762	813.555	F-box protein 38	Fbxo38	18q22.1	molecular_function /// nucleus /// cytoplasm /// biological_process
10458386	1.46829	578.562	584.71	522.623	807.829	851.788	813.318	NADH dehydrogenase (ubiquinone) 1 alpha subcomplex, 2	Ndufa2	18q12.2	mitochondrion /// mitochondrial inner membrane /// mitochondrial respiratory chain complex I /// mitochondrial respiratory chain complex I /// transport /// NADH dehydrogenase (ubiquinone) activity /// membrane /// electron transport chain /// mitochondrial membrane /// oxidation-reduction process /// respiratory chain
10420320	1.46801	234.544	205.287	179.292	270.563	321.426	314.041	centromere protein J	Cenpj	14q22.3	transcription coactivator activity /// protein binding /// cytoplasm /// centrosome /// centriole /// cytoskeleton /// microtubule /// centriole replication /// tubulin binding /// protein kinase binding /// protein domain specific binding /// astral microtubule nucleation /// gamma-tubulin binding /// positive regulation of JAK-STAT cascade /// regulation of centriole replication /// microtubule…
10402473	1.46787	183.26	179.213	144.806	235.753	259.554	245.81	calmin	Clmn	12q23.3	molecular_function /// actin binding /// cytoplasm /// negative regulation of cell proliferation /// membrane /// integral to membrane /// neuron projection development
10536746	1.46759	610.305	629.261	642.668	948.925	868.187	946.965	ADP-ribosylation factor 5	Arf5	6p22.1	nucleotide binding /// GTP binding /// intracellular /// cytoplasm /// Golgi apparatus /// plasma membrane /// transport /// small GTPase mediated signal transduction /// protein transport /// vesicle-mediated transport
10595981	1.46747	430.798	406.924	370.166	608.03	573.95	587.612	muscle and microspikes RAS	Mras	9q22.33 /// 9q22.32	nucleotide binding /// GTPase activity /// GTP binding /// plasma membrane /// GTP catabolic process /// signal transduction /// small GTPase mediated signal transduction /// membrane /// GTP-dependent protein binding
10489127	1.46746	725.443	693.491	607.111	947.184	978.248	1041.67	retinoblastoma-like 1 (p107)	Rbl1	2q24.1	negative regulation of transcription from RNA polymerase II promoter /// protein binding /// nucleus /// transcription factor complex /// transcription, DNA-dependent /// regulation of transcription, DNA-dependent /// cell cycle /// transcription factor binding /// chromatin modification /// regulation of lipid kinase activity /// regulation of cell cycle
10484256	1.46742	53.3966	55.6988	56.8645	80.2237	80.8619	82.3799	RIKEN cDNA 4930401B11 gene	4930401B11Rik	2p12	---
10417708	1.46646	148.045	138.314	140.472	201.067	218.398	206.574	3-oxoacyl-ACP synthase, mitochondrial	Oxsm	14p11.1	catalytic activity /// 3-oxoacyl-[acyl-carrier-protein] synthase activity /// cytoplasm /// mitochondrion /// mitochondrion /// fatty acid biosynthetic process /// acyl-CoA metabolic process /// metabolic process /// lipid biosynthetic process /// biosynthetic process /// transferase activity /// transferase activity, transferring acyl groups /// transferase activity, transferring acyl groups oth…
10438738	1.46477	101.31	98.0125	82.7276	125.097	125.561	164.359	B cell leukemia/lymphoma 6	Bcl6	16p12.2	protein import into nucleus, translocation /// negative regulation of transcription from RNA polymerase II promoter /// negative regulation of transcription from RNA polymerase II promoter /// negative regulation of transcription from RNA polymerase II promoter /// negative regulation of transcription from RNA polymerase II promoter /// cell morphogenesis /// cell morphogenesis /// negative regul…
10404187	1.46386	745.402	698.106	712.078	1077.18	1019.86	1058.05	tyrosyl-DNA phosphodiesterase 2	Tdp2	13q12.12	nuclease activity /// endonuclease activity /// nucleus /// DNA repair /// double-strand break repair /// response to DNA damage stimulus /// phosphoric diester hydrolase activity /// PML body /// hydrolase activity /// metal ion binding /// 5'-tyrosyl-DNA phosphodiesterase activity
10426244	1.46381	752.425	768.56	765.926	1074.89	1105.46	1169.15	mitogen-activated protein kinase 8 interacting protein 2	Mapk8ip2	15q26.1	MAPK cascade /// behavioral fear response /// positive regulation of protein phosphorylation /// protein binding /// cytoplasm /// cytoplasm /// JNK cascade /// mating behavior /// regulation of receptor activity /// postsynaptic density /// kinase activity /// phosphorylation /// kinesin binding /// protein kinase binding /// protein kinase activator activity /// protein complex binding /// posi…
10529082	1.46341	752.223	751.186	676.939	997.409	1068.07	1125.29	MpV17 mitochondrial inner membrane protein	Mpv17	5p13.3	mitochondrial genome maintenance /// mitochondrion /// mitochondrion /// mitochondrion /// mitochondrial inner membrane /// peroxisome /// sensory perception of sound /// membrane /// integral to membrane /// glomerular basement membrane development /// cellular response to reactive oxygen species /// homeostatic process /// inner ear development /// reactive oxygen species metabolic process /// …
10489065	1.46314	768.518	806.164	761.934	1109.55	1085.39	1227.77	N-myc downstream regulated gene 3	Ndrg3	2q24.1	molecular_function /// cytoplasm /// cytoplasm /// biological_process
10491182	1.46303	429.561	382.811	397.509	556.27	602.737	610.518	eukaryotic translation initiation factor 5A2	Eif5a2	3p24.1	RNA binding /// translation elongation factor activity /// nucleus /// nuclear pore /// cytoplasm /// endoplasmic reticulum /// translation /// translational elongation /// translational frameshifting /// transport /// positive regulation of cell proliferation /// peptidyl-lysine modification to hypusine /// protein transport /// membrane /// ribosome binding /// positive regulation of translatio…
10571621	1.46293	1835.16	1892.7	1725.49	2612.28	2670.68	2689.63	UFM1-specific peptidase 2	Ufsp2	8q11.1	nucleus /// cytoplasm /// endoplasmic reticulum /// proteolysis /// metabolic process /// peptidase activity /// cysteine-type peptidase activity /// hydrolase activity /// thiolester hydrolase activity /// small conjugating protein-specific protease activity
10521832	1.46288	309.282	271.229	242.433	375.908	404.34	418.866	phosphatidylinositol 4-kinase type 2 beta	Pi4k2b	5q11.2	nucleotide binding /// molecular_function /// 1-phosphatidylinositol 4-kinase activity /// ATP binding /// cytoplasm /// biological_process /// membrane /// kinase activity /// phosphorylation /// transferase activity /// phosphotransferase activity, alcohol group as acceptor
10521969	1.46285	233.127	267.52	193.037	311.751	346.463	348.921	IMP1 inner mitochondrial membrane peptidase-like (S. cerevisiae)	Immp1l	5q11.2	molecular_function /// mitochondrion /// mitochondrial inner membrane /// proteolysis /// biological_process /// peptidase activity /// serine-type peptidase activity /// membrane /// hydrolase activity
10460392	1.46209	254.788	237.955	244.187	354.723	366.354	356.064	polymerase (DNA-directed), delta 4	Pold4	19p13.3	positive regulation of endothelial cell proliferation /// molecular_function /// DNA-directed DNA polymerase activity /// nucleus /// DNA replication /// DNA-dependent DNA replication /// transferase activity /// nucleotidyltransferase activity
10488944	1.46208	364.189	419.383	346.955	526.3	557.371	564.61	ubiquinol-cytochrome c reductase complex chaperone, CBP3 homolog (yeast)	Uqcc	2q24.1	molecular_function /// mitochondrion /// biological_process /// cytoplasmic membrane-bounded vesicle /// cytoplasmic vesicle
10533929	1.46158	1624.04	1632.22	1673.92	2303.96	2417.6	2487.23	scavenger receptor class B, member 1	Scarb1	5q23.2	lipopolysaccharide binding /// phosphatidylserine binding /// lipopolysaccharide receptor activity /// endothelial cell proliferation /// receptor activity /// cytoplasm /// plasma membrane /// plasma membrane /// integral to plasma membrane /// caveola /// androgen biosynthetic process /// cholesterol catabolic process /// cholesterol catabolic process /// lipid transport /// phagocytosis, recog…
10389229	1.46127	3532.62	4020.57	3311.09	5490.35	5048.32	5294.23	ribosomal protein L9	Rpl9	11q14.1	structural constituent of ribosome /// nucleolus /// cytoplasm /// translation /// cytosolic large ribosomal subunit /// cytosolic large ribosomal subunit
10551009	1.46092	1752.6	1900.55	1780.41	2426.31	2646.81	2879.34	thymosin, beta 10	Tmsb10	7p15.2	actin binding /// actin monomer binding /// cytoplasm /// cytoskeleton /// cytoskeleton organization /// actin cytoskeleton organization /// sequestering of actin monomers
10489985	1.46092	88.486	77.1693	85.7914	129.671	111.141	126.743	ATPase, class II, type 9A	Atp9a	2q24.3	nucleotide binding /// magnesium ion binding /// catalytic activity /// phospholipid-translocating ATPase activity /// ATP binding /// endosome /// early endosome /// Golgi apparatus /// trans-Golgi network /// cation transport /// metabolic process /// ATPase activity, coupled to transmembrane movement of ions, phosphorylative mechanism /// phospholipid transport /// membrane /// integral to mem…
10523529	1.46055	1428.91	1423.61	1286.35	2046.8	1983.85	2007.81	COP9 (constitutive photomorphogenic) homolog, subunit 4 (Arabidopsis thaliana)	Cops4	5q21.1	protein binding /// nucleus /// cytoplasm /// signalosome /// signalosome /// cullin deneddylation
10346298	1.45936	358.911	408.924	362.98	514.086	552.5	582.948	coenzyme Q10 homolog B (S. cerevisiae)	Coq10b	1p32.3	molecular_function /// mitochondrion /// mitochondrial inner membrane /// biological_process /// membrane
10389816	1.45922	754.319	662.658	612.281	954.596	996.352	999.826	target of myb1-like 1 (chicken) /// COX11 homolog, cytochrome c oxidase assembly protein (yeast)	Tom1l1 /// Cox11	11q14.3	molecular_function /// copper ion binding /// mitochondrion /// mitochondrial inner membrane /// biological_process /// membrane /// integral to membrane /// protein binding /// intracellular /// cytoplasm /// endosome /// Golgi apparatus /// cytosol /// transport /// intracellular protein transport /// transmembrane receptor protein tyrosine kinase signaling pathway /// protein transport /// SH3…
10408656	1.45901	228.803	211.599	175.829	273.277	291.842	331.504	enoyl-Coenzyme A delta isomerase 2	Eci2	13q13.2	fatty-acyl-CoA binding /// catalytic activity /// dodecenoyl-CoA delta-isomerase activity /// dodecenoyl-CoA delta-isomerase activity /// receptor binding /// mitochondrion /// mitochondrion /// peroxisome /// peroxisome /// peroxisomal matrix /// peroxisomal matrix /// fatty acid beta-oxidation /// metabolic process /// fatty acid catabolic process /// fatty acid catabolic process /// isomerase …
10492699	1.4589	296.589	310.935	235.803	386.907	419.339	416.177	cathepsin O	Ctso	3p12.2	cellular_component /// lysosome /// proteolysis /// peptidase activity /// cysteine-type peptidase activity /// hydrolase activity
10520025	1.45863	625.76	626.224	622.883	935.087	892.109	908.044	proteasome (prosome, macropain) 26S subunit, ATPase 2	Psmc2	5p14.3	nucleotide binding /// proteasome complex /// protein binding /// ATP binding /// nucleus /// cytoplasm /// mitochondrion /// ATP catabolic process /// ubiquitin-dependent protein catabolic process /// ATPase activity
10508608	1.45836	433.914	431.012	324.139	558.143	604.463	557.32	penta-EF hand domain containing 1	Pef1	4q28.2	calcium ion binding /// cytoplasm /// membrane /// protein heterodimerization activity /// protein dimerization activity /// response to calcium ion
10543052	1.45817	909.452	910.923	802.285	1266.79	1223.37	1329.68	ribosomal protein S27A	Rps27a	6p25.1	structural constituent of ribosome /// biological_process /// small ribosomal subunit /// cytosolic small ribosomal subunit
10417734	1.45806	681.873	674.556	627.821	925.326	975.607	991.545	nuclear receptor subfamily 1, group D, member 2	Nr1d2	14q11.1	DNA binding /// sequence-specific DNA binding transcription factor activity /// steroid hormone receptor activity /// receptor activity /// thyroid hormone receptor activity /// protein binding /// nucleus /// transcription, DNA-dependent /// regulation of transcription, DNA-dependent /// zinc ion binding /// intracellular receptor mediated signaling pathway /// steroid hormone mediated signaling…
10578690	1.45805	491.326	453.17	409.794	638.222	676.704	654.844	nei like 3 (E. coli)	Neil3	8q11.23	bubble DNA binding /// nucleic acid binding /// DNA binding /// damaged DNA binding /// double-stranded DNA binding /// single-stranded DNA binding /// single-stranded DNA binding /// catalytic activity /// DNA-(apurinic or apyrimidinic site) lyase activity /// DNA-(apurinic or apyrimidinic site) lyase activity /// intracellular /// nucleus /// nucleus /// DNA repair /// base-excision repair /// …
10457475	1.45801	73.0137	82.6677	86.8965	115.381	126.581	111.307	abhydrolase domain containing 3	Abhd3	18p11.22	carboxylesterase activity /// cellular_component /// biological_process /// membrane /// integral to membrane /// hydrolase activity
10571207	1.45792	81.5049	100.95	112.231	136.792	155.054	134.912	dual specificity phosphatase 26 (putative)	Dusp26	8p12	phosphoprotein phosphatase activity /// protein tyrosine phosphatase activity /// nucleus /// cytoplasm /// mitochondrion /// Golgi apparatus /// protein dephosphorylation /// protein tyrosine/serine/threonine phosphatase activity /// dephosphorylation /// hydrolase activity /// phosphatase activity
10525236	1.45715	1198.86	1145.16	1139.96	1590.58	1756.25	1733.38	predicted gene 15800	Gm15800	5q23.2	molecular_function /// cellular_component /// biological_process
10441680	1.45693	668.541	639.463	597.726	890.415	913.925	971.089	phosphodiesterase 10A	Pde10a	17p13.1	nucleotide binding /// catalytic activity /// cyclic-nucleotide phosphodiesterase activity /// 3',5'-cyclic-nucleotide phosphodiesterase activity /// cGMP-stimulated cyclic-nucleotide phosphodiesterase activity /// membrane fraction /// soluble fraction /// cytoplasm /// cAMP catabolic process /// signal transduction /// phosphoric diester hydrolase activity /// drug binding /// metabolic process…
10580829	1.45593	106.449	112.417	98.849	139.568	152.804	171.177	cyclic nucleotide gated channel beta 1	Cngb1	8q22.1	phototransduction /// sensory perception of smell /// membrane /// protein localization to organelle /// ion transmembrane transport /// cyclic nucleotide-gated ion channel activity /// photoreceptor cell maintenance
10365420	1.45581	505.861	430.129	386.685	625.8	660.111	628.415	MTERF domain containing 3 /// expressed sequence AI597468	Mterfd3 /// AI597468	10q23.1	mitochondrion /// mitochondrial matrix /// transcription, DNA-dependent /// regulation of transcription, DNA-dependent /// mitochondrial nucleoid /// protein homodimerization activity /// transcription regulatory region DNA binding /// molecular_function /// cellular_component /// biological_process /// membrane /// integral to membrane
10517600	1.45573	277.996	247.016	251.358	362.776	380.197	386.053	PTEN induced putative kinase 1	Pink1	4q28.3	nucleotide binding /// magnesium ion binding /// magnesium ion binding /// mitochondrion degradation /// protein kinase activity /// protein serine/threonine kinase activity /// protein serine/threonine kinase activity /// ATP binding /// ATP binding /// cytoplasm /// mitochondrion /// mitochondrion /// mitochondrial outer membrane /// mitochondrial inner membrane /// cytosol /// protein phosphor…
10384145	1.45542	883.841	801.642	812.512	1216.4	1218.62	1197.29	H2A histone family, member V	H2afv	11p15.4	nucleosome /// DNA binding /// cellular_component /// nucleus /// chromosome /// nucleosome assembly /// biological_process
10410955	1.45536	107.107	108.755	88.9159	136.828	166.608	140.052	ATPase, H+ transporting, lysosomal accessory protein 1-like	Atp6ap1l	13q31.3	molecular_function /// cellular_component /// biological_process
10427323	1.4553	1976.75	2134.15	2165.4	3108.36	2904.14	3119.04	coatomer protein complex, subunit zeta 1	Copz1	---	molecular_function /// cytoplasm /// Golgi apparatus /// transport /// intracellular protein transport /// intra-Golgi vesicle-mediated transport /// protein transport /// membrane /// vesicle-mediated transport /// membrane coat /// COPI vesicle coat /// COPI-coated vesicle /// cytoplasmic vesicle
10382136	1.45446	257.773	206.683	195.662	297.918	329.237	327	RIKEN cDNA 1810010H24 gene	1810010H24Rik	11q22.3	molecular_function /// cellular_component /// biological_process
10458044	1.45431	521.988	591.447	463.706	736.386	775.69	770.899	O-sialoglycoprotein endopeptidase	Osgep	18q12.2	metalloendopeptidase activity /// cellular_component /// proteolysis /// tRNA processing /// metal ion binding
10496756	1.45414	74.4305	54.6852	69.1685	95.4311	94.5911	95.8975	mucolipin 3	Mcoln3	3q24	ion channel activity /// cytoplasm /// plasma membrane /// transport /// ion transport /// sensory perception of sound /// locomotory behavior /// membrane /// integral to membrane /// auditory receptor cell differentiation
10502224	1.45303	136.243	111.419	103.934	176.249	171.288	160.327	sphingomyelin synthase 2	Sgms2	3q22.1	Golgi apparatus /// plasma membrane /// integral to plasma membrane /// integral to plasma membrane /// lipid metabolic process /// sphingolipid metabolic process /// sphingomyelin biosynthetic process /// sphingomyelin biosynthetic process /// membrane /// integral to membrane /// kinase activity /// phosphorylation /// transferase activity /// integral to Golgi membrane /// integral to Golgi me…
10463557	1.45286	1280.91	1267.49	1321.93	1823.35	1900.88	1898.98	golgi-specific brefeldin A-resistance factor 1	Gbf1	19q13.32	ARF guanyl-nucleotide exchange factor activity /// protein binding /// mitochondrion /// peroxisome /// endoplasmic reticulum lumen /// Golgi stack /// cis-Golgi network /// trans-Golgi network /// vesicle-mediated transport
10397541	1.4527	358.934	428.443	360.356	553.404	538.092	570.52	predicted gene 2016 /// predicted gene 5662 /// predicted pseudogene 2022 /// predicted gene 8300	Gm2016 /// Gm5662 /// Gm2022 /// Gm8300	12q21.32	molecular_function /// translation initiation factor activity /// cellular_component /// translation /// translational initiation /// biological_process
10581271	1.45263	391.086	331.484	329.899	483.417	522.466	519.042	zinc finger, DHHC domain containing 1	Zdhhc1	8q23.1	cellular_component /// zinc ion binding /// membrane /// integral to membrane /// palmitoyltransferase activity /// transferase activity /// transferase activity, transferring acyl groups /// protein palmitoylation /// metal ion binding
10475981	1.45263	673.585	589.176	576.685	846.159	916.204	904.892	coiled-coil-helix-coiled-coil-helix domain containing 5	Chchd5	2q14.3	molecular_function /// cellular_component /// biological_process
10523674	1.45223	624.436	590.763	574.301	855.182	900.274	842.774	nudix (nucleoside diphosphate linked moiety X)-type motif 9	Nudt9	5q21.2	mitochondrion /// mitochondrion /// hydrolase activity /// adenosine-diphosphatase activity /// ADP catabolic process /// IDP catabolic process /// ADP-ribose diphosphatase activity
10453825	1.45217	702.628	727.247	685.466	1016.2	982.75	1074.05	small nuclear ribonucleoprotein D1	Snrpd1	18p11.22	nucleus /// spliceosomal complex /// U12-type spliceosomal complex /// cytoplasm /// mRNA processing /// RNA splicing /// ribonucleoprotein complex /// catalytic step 2 spliceosome
10553092	1.45156	287.071	281.491	259.825	395.579	424.724	382.209	D site albumin promoter binding protein /// sphingosine kinase 2	Dbp /// Sphk2	7p12.1	RNA polymerase II regulatory region sequence-specific DNA binding /// RNA polymerase II core promoter proximal region sequence-specific DNA binding transcription factor activity involved in positive regulation of transcription /// DNA binding /// sequence-specific DNA binding transcription factor activity /// nucleus /// transcription, DNA-dependent /// regulation of transcription, DNA-dependent …
10438815	1.45139	331.58	314.113	355.785	449.974	497.205	506.402	RIKEN cDNA 1600021P15 gene	1600021P15Rik	16p11.2	molecular_function /// cellular_component /// biological_process
10524460	1.45118	191.265	179.453	184.339	276.75	258.356	270.434	acetyl-Coenzyme A carboxylase beta	Acacb	5q22.3	acetyl-CoA carboxylase activity /// acetyl-CoA carboxylase activity /// acetyl-CoA carboxylase activity /// ATP binding /// soluble fraction /// cytoplasm /// mitochondrion /// mitochondrion /// Golgi apparatus /// acetyl-CoA metabolic process /// fatty acid biosynthetic process /// metabolic process /// biotin binding /// response to organic cyclic compound /// protein homotetramerization
10459655	1.45028	564.895	514.359	502.537	744.453	772.085	774.913	polymerase (DNA directed), iota	Poli	18q22.3	DNA binding /// damaged DNA binding /// DNA-directed DNA polymerase activity /// intracellular /// nucleus /// DNA replication /// DNA repair /// response to DNA damage stimulus /// metabolic process /// transferase activity /// nucleotidyltransferase activity /// intracellular membrane-bounded organelle /// metal ion binding
10565689	1.45009	1350.29	1345.13	1288.15	1857.47	1920.88	1999.51	calpain 5	Capn5	7q22.3	calcium-dependent cysteine-type endopeptidase activity /// intracellular /// proteolysis /// peptidase activity /// cysteine-type peptidase activity /// hydrolase activity
10369102	1.44996	182.387	162.673	149.374	239.934	248.479	226.605	predicted gene 9766	Gm9766	10q21.1	molecular_function /// cellular_component /// biological_process
10378681	1.44989	291.287	242.569	237.395	368.024	372.235	373.198	inositol polyphosphate 5-phosphatase K	Inpp5k	11q13.5	in utero embryonic development /// ruffle /// negative regulation of protein phosphorylation /// inositol-polyphosphate 5-phosphatase activity /// vasopressin receptor activity /// nucleus /// cytoplasm /// endoplasmic reticulum /// trans-Golgi network /// cytosol /// plasma membrane /// regulation of glycogen biosynthetic process /// negative regulation of protein kinase activity /// G-protein c…
10588836	1.44969	156.562	150.3	127.833	192.447	228.275	208.612	GDP-mannose pyrophosphorylase B /// ring finger protein 123	Gmppb /// Rnf123	9q31.1	molecular_function /// cytoplasm /// biological_process /// zinc ion binding /// ligase activity /// metal ion binding /// nucleotide binding /// mannose-1-phosphate guanylyltransferase activity /// GTP binding /// mitochondrion /// biosynthetic process /// transferase activity /// nucleotidyltransferase activity
10415660	1.44926	1808.98	1976.55	1740.57	2772.29	2657.9	2570.96	ribosomal protein L13 /// predicted gene 10071	Rpl13 /// Gm10071	14q23.1	molecular_function /// structural constituent of ribosome /// intracellular /// ribosome /// translation /// cytosolic large ribosomal subunit /// ribonucleoprotein complex /// cellular_component /// biological_process
10532180	1.44882	884.828	868.14	871.104	1180.21	1194.41	1443.61	complexin 1	Cplx1	5q21.3	SNARE binding /// neurotransmitter transporter activity /// cytoplasm /// transport /// neurotransmitter transport /// exocytosis /// synaptic vesicle exocytosis /// synaptic vesicle exocytosis /// syntaxin-1 binding /// syntaxin binding /// insulin secretion /// dendrite /// SNARE complex /// neuronal cell body /// protein complex /// synapse /// transmembrane transport /// synaptobrevin 2-SNAP-…
10425078	1.44833	346.596	320.401	290.352	460.63	481.497	441.675	mercaptopyruvate sulfurtransferase	Mpst	15q24.3	molecular_function /// cytoplasm /// mitochondrion /// mitochondrion /// mitochondrial inner membrane /// biological_process /// transferase activity
10419343	1.44823	149.962	138.083	125.205	182.713	214.175	201.243	autophagy related 14	Atg14	14q21.3	autophagic vacuole assembly /// molecular_function /// cytoplasm /// autophagic vacuole /// endoplasmic reticulum /// autophagy /// positive regulation of autophagy /// pre-autophagosomal structure membrane
10417689	1.4479	1058.54	998.404	910.091	1405.86	1409.51	1473.34	proteasome (prosome, macropain) 26S subunit, non-ATPase, 6	Psmd6	14p11.2	proteasome complex
10472589	1.44784	230.192	186.499	165.262	277.165	292.05	266.014	phosphatase, orphan 2	Phospho2	2p13.3	cellular_component /// biological_process /// metabolic process /// hydrolase activity /// phosphatase activity /// pyridoxal phosphatase activity /// metal ion binding
10533644	1.44765	503.72	471.598	480.017	673.405	726.568	707.062	vacuolar protein sorting 33A (yeast)	Vps33a	5q23.2	lysosome /// endosome /// early endosome /// late endosome /// transport /// vesicle docking involved in exocytosis /// protein transport /// membrane /// vesicle-mediated transport /// platelet formation /// cytoplasmic vesicle /// melanosome localization /// protein complex binding /// lysosome localization /// pigmentation /// regulation of developmental pigmentation /// perinuclear region of …
10487453	1.44759	174.996	173.018	170.114	244.018	239.083	267.811	nephronophthisis 1 (juvenile) homolog (human)	Nphp1	2q14.3	protein binding /// cytoplasm /// cytoskeleton /// cell-cell junction /// tight junction /// cilium /// spermatogenesis /// cell projection organization /// cell junction /// cell differentiation /// motile cilium /// photoreceptor connecting cilium /// cellular protein localization /// photoreceptor cell outer segment organization /// cell projection /// spermatid differentiation /// retina deve…
10480714	1.44729	362.457	359.9	326.45	484.225	514.896	517.793	UDP-N-acteylglucosamine pyrophosphorylase 1-like 1	Uap1l1	2p23.3	molecular_function /// cellular_component /// biological_process /// metabolic process /// transferase activity /// nucleotidyltransferase activity
10383556	1.44684	572.073	507.334	451.702	702.756	750.162	753.189	fructosamine 3 kinase related protein	Fn3krp	11q24.1	molecular_function /// cellular_component /// biological_process /// kinase activity /// phosphorylation /// transferase activity /// transferase activity, transferring phosphorus-containing groups
10482330	1.44617	759.17	726.805	696.85	1076.09	1005.7	1074.58	ATPase, H+ transporting, lysosomal V1 subunit G1	Atp6v1g1	2p22.1	protein binding /// intracellular /// lysosomal membrane /// cytosol /// plasma membrane /// plasma membrane /// ATP catabolic process /// transport /// ion transport /// synaptic vesicle /// hydrogen-exporting ATPase activity, phosphorylative mechanism /// proton transport /// vacuolar proton-transporting V-type ATPase complex /// hydrolase activity, acting on acid anhydrides, catalyzing transme…
10459912	1.44616	430.511	424.451	335.139	577.619	524.559	611.296	ADNP homeobox 2	Adnp2	---	DNA binding /// sequence-specific DNA binding transcription factor activity /// intracellular /// nucleus /// transcription, DNA-dependent /// regulation of transcription, DNA-dependent /// zinc ion binding /// neuron differentiation /// positive regulation of cell growth /// cellular response to oxidative stress /// sequence-specific DNA binding /// metal ion binding /// negative regulation of c…
10455647	1.44604	76.9049	81.574	68.9667	109.145	106.171	112.896	tumor necrosis factor, alpha-induced protein 8	Tnfaip8	18q21.2	cytoplasm /// apoptotic process /// negative regulation of anti-apoptosis /// cysteine-type endopeptidase inhibitor activity involved in apoptotic process /// negative regulation of cysteine-type endopeptidase activity involved in apoptotic process
10374553	1.44539	152.322	167.902	158.28	207.979	243.07	241.799	transmembrane protein 17	Tmem17	11p14.3	molecular_function /// plasma membrane /// cilium /// smoothened signaling pathway /// membrane /// integral to membrane /// cell projection organization /// ciliary transition zone /// TCTN-B9D complex /// cilium assembly /// cell projection /// cilium membrane
10458090	1.44526	348.709	339.553	310.463	445.275	488.659	510.015	receptor accessory protein 5	Reep5	18q12.2	receptor activity
10353265	1.4449	3696.32	3472.2	3302.3	5023.55	5006.48	5083.49	ribosomal protein L7	Rpl7	1p36.21	DNA binding /// RNA binding /// mRNA binding /// structural constituent of ribosome /// intracellular /// ribosome /// rRNA processing /// translation /// cytosolic large ribosomal subunit /// cytosolic large ribosomal subunit /// ribonucleoprotein complex /// ribosomal large subunit biogenesis /// protein homodimerization activity
10368289	1.44467	1295.51	1218.37	1208.02	1762.92	1765.83	1846.81	ectonucleotide pyrophosphatase/phosphodiesterase 1	Enpp1	10p12.2	nucleic acid binding /// catalytic activity /// phosphodiesterase I activity /// nucleotide diphosphatase activity /// scavenger receptor activity /// insulin receptor binding /// ATP binding /// extracellular space /// extracellular space /// plasma membrane /// generation of precursor metabolites and energy /// phosphate-containing compound metabolic process /// immune response /// metabolic pr…
10500091	1.44457	815.615	776.238	847.59	1230.43	1128.11	1165.39	sodium channel modifier 1	Scnm1	3q11.2	---
10549536	1.44419	799.361	721.115	684.805	1111.15	1048.8	1020.27	antagonist of mitotic exit network 1	Amn1	6q25.1	molecular_function /// cellular_component /// biological_process
10352294	1.4438	942.471	826.627	882.879	1267.57	1284.47	1271.45	cDNA sequence BC031781	BC031781	1q25.3	molecular_function /// cellular_component /// biological_process
10394102	1.44343	867.016	806.009	642.577	1157.14	1082.35	1078.25	Wdr45 like	Wdr45l	11q24.1 /// 11q23.3	autophagic vacuole assembly /// cytoplasm /// phosphatidylinositol-3-phosphate binding /// phosphatidylinositol-3,5-bisphosphate binding
10412616	1.44319	243.397	266.469	216.293	345.305	352.444	346.48	ribonuclease P 14 subunit (human)	Rpp14	14p11.2	ribonuclease P activity /// ribonuclease activity /// cellular_component /// nucleus /// tRNA processing /// biological_process /// hydrolase activity
10469505	1.44276	1212.78	1398.87	1142.98	1813.91	1755.29	1828.98	COMM domain containing 3	Commd3	2p24.2	molecular_function /// cellular_component /// biological_process
10463599	1.44259	234.62	249.553	222.821	335.765	352.438	330.973	nuclear factor of kappa light polypeptide gene enhancer in B cells 2, p49/p100	Nfkb2	19q13.32	follicular dendritic cell differentiation /// germinal center formation /// DNA binding /// sequence-specific DNA binding transcription factor activity /// nucleus /// nucleus /// cytoplasm /// cytosol /// transcription, DNA-dependent /// regulation of transcription, DNA-dependent /// regulation of transcription, DNA-dependent /// signal transduction /// extracellular matrix organization /// Bcl3…
10485048	1.44219	567.96	538.016	519.253	717.01	816.242	813.241	autophagy related 13	Atg13	2p11.1	autophagic vacuole assembly /// autophagic vacuole assembly /// pre-autophagosomal structure /// protein binding /// cytoplasm /// cytosol /// autophagy /// protein kinase binding /// ULK1-ATG13-FIP200 complex /// ULK1-ATG13-FIP200 complex
10585851	1.44209	605.289	612.678	612.678	834.918	842.958	968.184	hyperpolarization-activated, cyclic nucleotide-gated K+ 4	Hcn4	9q12	in utero embryonic development /// ion channel activity /// intracellular cAMP activated cation channel activity /// protein binding /// transport /// ion transport /// cation transport /// regulation of heart contraction /// membrane /// integral to membrane /// ion transmembrane transport /// terminal button
10423921	1.44184	287.191	238.599	211.637	332.428	371.839	351.668	oxidation resistance 1	Oxr1	15q15.1	molecular_function /// nucleus /// nucleolus /// nucleolus /// mitochondrion /// cell wall macromolecule catabolic process
10500321	1.44173	761.233	722.462	704.457	1014.68	1077.22	1062.19	bolA-like 1 (E. coli)	Bola1	3q11.2	molecular_function /// extracellular region /// mitochondrion /// biological_process
10468180	1.44165	380.014	393.967	394.137	546.035	526.655	614.811	pleckstrin and Sec7 domain containing	Psd	19q13.32	guanyl-nucleotide exchange factor activity /// ARF guanyl-nucleotide exchange factor activity /// phospholipid binding /// intracellular /// plasma membrane /// membrane /// integral to membrane /// cell junction /// neuron differentiation /// regulation of ARF protein signal transduction /// cell projection
10414693	1.4411	729.472	756.685	604.229	956.499	1052.46	991.545	TOX high mobility group box family member 4	Tox4	14q22.1	chromatin /// DNA binding /// nucleus /// biological_process /// PTW/PP1 phosphatase complex
10425632	1.44073	674.39	652.796	648.222	956.659	1000.64	891.502	X-ray repair complementing defective repair in Chinese hamster cells 6 /// PPPDE peptidase domain containing 2	Xrcc6 /// Pppde2	15q25.2	nucleotide binding /// nucleic acid binding /// DNA binding /// double-stranded DNA binding /// catalytic activity /// ATP-dependent DNA helicase activity /// helicase activity /// ATP binding /// nucleus /// nucleus /// transcription factor complex /// chromosome /// nucleolus /// cytoplasm /// cytoplasm /// DNA-dependent protein kinase-DNA ligase 4 complex /// DNA repair /// double-strand break…
10401192	1.44067	351.911	337.121	307.809	452.125	494.916	487.978	zinc finger, FYVE domain containing 26	Zfyve26	12q21.31	double-strand break repair via homologous recombination /// cytokinesis /// cytoplasm /// centrosome /// cytoskeleton /// DNA repair /// response to DNA damage stimulus /// cell cycle /// lipid binding /// midbody /// phosphatidylinositol-3-phosphate binding /// metal ion binding /// cell division
10401473	1.44053	168.645	146.074	142.853	218.138	200.21	240.871	aldehyde dehydrogenase family 6, subfamily A1 /// RIKEN cDNA 2900006K08 gene	Aldh6a1 /// 2900006K08Rik	12q21.31	molecular_function /// cellular_component /// biological_process /// methylmalonate-semialdehyde dehydrogenase (acylating) activity /// nucleus /// mitochondrion /// mitochondrion /// thymine catabolic process /// valine metabolic process /// valine catabolic process /// metabolic process /// oxidoreductase activity /// oxidoreductase activity, acting on the aldehyde or oxo group of donors, NAD o…
10606835	1.44021	824.236	778.13	801.685	1106.58	1163.02	1193.49	brain expressed X-linked 2	Bex2	Xq26.2	nucleus /// cytoplasm /// apoptotic process /// cell cycle /// regulation of apoptotic process /// regulation of cell cycle
10434248	1.43863	303.813	257.333	245.474	386.172	388.029	381.337	RIKEN cDNA 2510002D24 gene	2510002D24Rik	16p12.3	molecular_function /// cellular_component /// biological_process
10420657	1.43799	2834.48	2762.19	2415.68	3867.32	3957.23	3674.77	ribosomal protein S12	Rps12	14q23.1	molecular_function /// cytosolic small ribosomal subunit
10479902	1.43764	273.051	214.596	230.348	336.129	337.335	353.7	dehydrogenase E1 and transketolase domain containing 1	Dhtkd1	2p25.2	molecular_function /// oxoglutarate dehydrogenase (succinyl-transferring) activity /// cellular_component /// mitochondrion /// glycolysis /// tricarboxylic acid cycle /// biological_process /// metabolic process /// oxidoreductase activity /// oxidoreductase activity, acting on the aldehyde or oxo group of donors, disulfide as acceptor /// thiamine pyrophosphate binding /// oxidation-reduction p…
10419578	1.43691	207.589	196.968	199.753	287.551	291.099	289.483	N-myc downstream regulated gene 2	Ndrg2	14q22.1	negative regulation of cytokine production /// nucleus /// nucleus /// cytoplasm /// cytoplasm /// Golgi apparatus /// centrosome /// signal transduction /// multicellular organismal development /// nervous system development /// regulation of vascular endothelial growth factor production /// Wnt receptor signaling pathway /// cell differentiation /// cell projection /// negative regulation of sm…
10396778	1.43662	542.394	445.712	405.104	645.73	701.785	640.776	membrane protein, palmitoylated 5 (MAGUK p55 subfamily member 5)	Mpp5	12q21.2	guanylate kinase activity /// protein binding /// cytoplasm /// plasma membrane /// tight junction /// membrane /// integral to membrane /// protein domain specific binding /// cell junction /// peripheral nervous system myelin maintenance /// myelin assembly /// myelin sheath adaxonal region /// protein localization to myelin sheath abaxonal region /// lateral loop /// Schmidt-Lanterman incisure…
10522430	1.43636	278.227	242.45	217.617	327.219	368.763	360.514	DCN1, defective in cullin neddylation 1, domain containing 4 (S. cerevisiae)	Dcun1d4	5q13.3	molecular_function /// nucleus /// biological_process
10567626	1.436	625.206	683.379	662.018	922.567	937.263	968.629	golgi associated, gamma adaptin ear containing, ARF binding protein 2	Gga2	7q32.1	protein binding /// intracellular /// endosome /// Golgi apparatus /// trans-Golgi network /// transport /// intracellular protein transport /// protein transport /// membrane /// vesicle-mediated transport /// clathrin adaptor complex /// clathrin-coated vesicle /// ADP-ribosylation factor binding /// Golgi apparatus part
10425335	1.436	1334.08	1383.38	1357.49	1875.89	1978.43	1998.91	synaptogyrin 1	Syngr1	15q25.1	protein targeting /// synaptic vesicle /// membrane /// integral to membrane /// cell junction /// synaptic vesicle membrane /// synapse /// regulation of long-term neuronal synaptic plasticity /// regulation of short-term neuronal synaptic plasticity
10385511	1.4355	1714.39	1841.35	1523.07	2524	2329.08	2419.35	proteasome (prosome, macropain) 28 subunit, beta /// protease (prosome, macropain) 28 subunit beta B, pseudogene	Psme2 /// Psme2b-ps	11p11.2	protein binding /// positive regulation of endopeptidase activity /// antigen processing and presentation of exogenous antigen /// endopeptidase activator activity
10392070	1.43519	1111.6	1112.93	1029.92	1589.61	1502.9	1576.61	STE20-related kinase adaptor alpha	Strada	11q22.3	positive regulation of protein phosphorylation /// protein kinase activity /// protein serine/threonine kinase activity /// protein binding /// ATP binding /// nucleus /// cytoplasm /// protein phosphorylation /// protein export from nucleus /// cell cycle /// transferase activity, transferring phosphorus-containing groups /// kinase binding /// protein kinase activator activity /// activation of…
10430681	1.43488	932.687	928.62	835.027	1279.39	1309.02	1275.78	ribosomal protein S19 binding protein 1	Rps19bp1	15q25.1	protein binding /// nucleus /// nucleoplasm /// nucleolus /// nucleolus /// cytoplasm /// biological_process
10515924	1.43488	467.774	409.017	399.35	568.1	630.308	630.374	ribosomal modification protein rimK-like family member A	Rimkla	4q26	nucleotide binding /// catalytic activity /// ATP binding /// cellular_component /// cytoplasm /// cellular protein modification process /// metabolic process /// ligase activity /// ligase activity, forming carbon-nitrogen bonds /// metal ion binding
10523977	1.43459	140.574	102.385	122.234	161.485	188.692	170.463	predicted gene 10419	Gm10419	5q21.3	molecular_function /// cellular_component /// biological_process
10588755	1.43447	251.67	259.545	236.672	342.409	366.311	363.807	CaM kinase-like vesicle-associated	Camkv	9q31.1	protein kinase activity /// calmodulin binding /// ATP binding /// cellular_component /// plasma membrane /// protein phosphorylation /// membrane /// transferase activity, transferring phosphorus-containing groups /// cytoplasmic vesicle
10482868	1.43363	251.031	204.998	217.134	331.644	299.909	331.018	WD repeat, SAM and U-box domain containing 1	Wdsub1	2p16.1	ubiquitin ligase complex /// molecular_function /// ubiquitin-protein ligase activity /// cellular_component /// biological_process /// protein ubiquitination
10394778	1.4335	254.333	266.672	235.103	368.463	347.828	366.496	hippocalcin-like 1	Hpcal1	12p12.3	calcium ion binding /// protein binding /// cellular_component /// biological_process
10393125	1.43341	1341.79	1411.61	1394.89	1986.3	1989.17	1969.42	mitochondrial ribosomal protein L38	Mrpl38	11q23.3	molecular_function /// cytoplasm /// mitochondrion /// mitochondrion /// mitochondrial ribosome /// ribosome /// biological_process /// actin cytoskeleton /// ribonucleoprotein complex
10418004	1.43338	1070.8	1087.62	1022.76	1466.23	1591.08	1503.65	adaptor-related protein complex 3, mu 1 subunit	Ap3m1	14q11.2	molecular_function /// Golgi apparatus /// transport /// intracellular protein transport /// protein transport /// vesicle-mediated transport /// clathrin adaptor complex
10417526	1.43332	112.842	101.241	89.689	137.196	158.009	139.177	deoxyribonuclease 1-like 3	Dnase1l3	14p11.2	DNA binding /// nuclease activity /// endonuclease activity /// endodeoxyribonuclease activity /// deoxyribonuclease activity /// nucleus /// nucleus /// DNA catabolic process /// apoptotic DNA fragmentation /// apoptotic process /// hydrolase activity /// endodeoxyribonuclease activity, producing 5'-phosphomonoesters
10473349	1.43331	204.576	193.765	176.916	246.963	295.229	283.223	yippee-like 4 (Drosophila)	Ypel4	2p11.2	molecular_function /// cellular_component /// nucleus /// biological_process
10449356	1.43247	544.059	517.662	489.641	767.176	782.482	675.237	expressed sequence AI413582	AI413582	17q11.2	molecular_function /// cellular_component /// extracellular region /// biological_process
10508936	1.43227	134.508	125.604	109.033	168.289	182.511	176.214	UBX domain protein 11	Ubxn11	4q28.3	molecular_function /// cellular_component /// cytoplasm /// cytoskeleton /// biological_process
10485597	1.43206	89.5399	88.3793	90.2179	140.808	123.271	120.796	DEP domain containing 7	Depdc7	2q12.1	molecular_function /// cellular_component /// biological_process /// intracellular signal transduction
10534660	1.43167	1078.55	1118.62	1148.17	1611.84	1626.76	1550.29	adaptor protein complex AP-1, sigma 1	Ap1s1	5q31.2	protein binding /// Golgi apparatus /// trans-Golgi network /// coated pit /// transport /// intracellular protein transport /// endocytosis /// protein transporter activity /// protein transport /// membrane /// vesicle-mediated transport /// vesicle-mediated transport /// membrane coat /// AP-1 adaptor complex /// cytoplasmic vesicle
10411059	1.43159	995.656	915.098	900.281	1261.54	1342.09	1421.43	zinc finger, FYVE domain containing 16	Zfyve16	13q31.3	1-phosphatidylinositol binding /// phosphatidylinositol-3,4,5-trisphosphate binding /// cytoplasm /// endosome /// early endosome /// protein targeting to lysosome /// protein transporter activity /// membrane /// endosomal transport /// intracellular membrane-bounded organelle /// metal ion binding
10424221	1.43145	2095.91	1863.36	1894.98	2700.83	2773.8	2897.56	WD repeat domain 67	Wdr67	15q21.3	molecular_function /// Rab GTPase activator activity /// intracellular /// centrosome /// biological_process /// regulation of Rab GTPase activity
10423293	1.4314	194.317	176.66	160.907	253.083	253.083	252.92	myosin X	Myo10	15q12 /// 15q11.2	nucleotide binding /// ruffle /// motor activity /// actin binding /// calmodulin binding /// ATP binding /// phospholipid binding /// cytoplasm /// cytoskeleton /// plasma membrane /// transport /// regulation of cell shape /// membrane /// myosin complex /// positive regulation of cell-cell adhesion /// lamellipodium /// filopodium /// cell projection /// neuron projection /// neuronal cell bod…
10478341	1.43116	568.234	550.042	541.37	775.313	751.723	851.028	intraflagellar transport 52	Ift52	2q24.2	neural tube formation /// heart looping /// molecular_function /// smoothened signaling pathway /// determination of left/right symmetry /// dorsal/ventral pattern formation /// flagellum /// photoreceptor connecting cilium /// embryonic digit morphogenesis /// dendrite terminus /// positive regulation of proteolysis
10455974	1.43067	894.971	883.602	845.495	1250.6	1243.15	1259.38	dynactin 4	Dctn4	18q21.33	cytoplasm /// centrosome /// cytoskeleton /// cytoplasmic dynein complex /// biological_process /// protein N-terminus binding
10400326	1.43056	266.387	251.408	207.746	361.226	348.727	323.356	E2F-associated phosphoprotein	Eapp	12q13.2	molecular_function /// nucleus /// cytoplasm /// Golgi apparatus /// positive regulation of cell proliferation /// positive regulation of transcription elongation from RNA polymerase II promoter /// negative regulation of transcription elongation from RNA polymerase II promoter
10388476	1.43014	150.181	176.788	182.907	237.673	238.988	250.082	rabphilin 3A-like (without C2 domains)	Rph3al	11q13.5	protein binding /// cytoplasm /// intracellular protein transport /// exocytosis /// zinc ion binding /// membrane /// Rab GTPase binding /// regulation of calcium ion-dependent exocytosis /// secretory granule /// LIM domain binding /// secretory granule membrane /// cytoplasmic vesicle /// glucose homeostasis /// negative regulation of G-protein coupled receptor protein signaling pathway /// me…
10522676	1.42899	2181.48	2237.2	1928.84	2917.72	3003.26	3134.74	signal recognition particle 72	Srp72	5q14.1	signal recognition particle binding /// nucleolus /// cytoplasm /// signal recognition particle, endoplasmic reticulum targeting /// plasma membrane /// SRP-dependent cotranslational protein targeting to membrane /// response to drug
10417273	1.42893	501.731	483.033	446.158	653.467	708.525	681.388	esterase D/formylglutathione hydrolase	Esd	14p12	carboxylesterase activity /// nucleus /// cytoplasm /// Golgi apparatus /// metabolic process /// cytoplasmic membrane-bounded vesicle /// hydrolase activity /// hydrolase activity, acting on ester bonds /// S-formylglutathione hydrolase activity /// cytoplasmic vesicle
10396840	1.42887	52.693	57.9715	58.6293	72.818	86.953	82.5158	retinol dehydrogenase 12	Rdh12	12q21.31	nucleotide binding /// retinol dehydrogenase activity /// intracellular /// visual perception /// metabolic process /// oxidoreductase activity /// retinol metabolic process /// response to stimulus /// oxidation-reduction process
10601091	1.4288	275.613	295.564	267.003	399.455	381.562	416.249	forkhead box O4	Foxo4	Xq22.1	G1 phase of mitotic cell cycle /// negative regulation of transcription from RNA polymerase II promoter /// DNA binding /// double-stranded DNA binding /// sequence-specific DNA binding transcription factor activity /// RNA polymerase II distal enhancer sequence-specific DNA binding transcription factor activity /// nucleus /// transcription factor complex /// cytoplasm /// cytosol /// transcript…
10347915	1.4287	349.804	338.254	275.542	439.957	455.179	474.771	component of Sp100-rs /// predicted pseudogene 7609	Csprs /// Gm7609	1p22.3	---
10434396	1.42819	680.286	669	575.749	932.309	902.846	906.856	ATP-binding cassette, sub-family F (GCN20), member 3	Abcf3	16p12.3	nucleotide binding /// ATP binding /// cellular_component /// biological_process /// ATPase activity /// nucleoside-triphosphatase activity
10519945	1.4278	250.639	224.399	172.116	270.679	322.93	322.352	transmembrane protein 60	Tmem60	5p14.3	molecular_function /// cellular_component /// biological_process /// membrane /// integral to membrane
10454310	1.42773	895.583	1004.91	940.986	1292.84	1374.45	1387.02	UDP-N-acetyl-alpha-D-galactosamine:polypeptide N-acetylgalactosaminyltransferase 1	Galnt1	18q11.2	polypeptide N-acetylgalactosaminyltransferase activity /// polypeptide N-acetylgalactosaminyltransferase activity /// extracellular region /// Golgi apparatus /// protein O-linked glycosylation /// membrane /// integral to membrane /// transferase activity /// transferase activity, transferring glycosyl groups /// protein O-linked glycosylation via serine /// protein O-linked glycosylation via th…
10371400	1.42767	206.298	193.702	192.302	275.244	293.117	277.166	cryptochrome 1 (photolyase-like)	Cry1	10q23.1	negative regulation of transcription from RNA polymerase II promoter /// nucleotide binding /// protein binding transcription factor activity /// double-stranded DNA binding /// double-stranded DNA binding /// DNA photolyase activity /// receptor activity /// protein binding /// nucleus /// cytoplasm /// mitochondrion /// DNA repair /// transcription, DNA-dependent /// regulation of transcription…
10488879	1.42763	289.041	285.506	288.261	398.043	436.617	398.27	glutathione synthetase	Gss	2q24.1	nucleotide binding /// magnesium ion binding /// glutathione synthase activity /// glutathione synthase activity /// ATP binding /// soluble fraction /// glutathione biosynthetic process /// glutathione biosynthetic process /// glycine binding /// ligase activity /// peptide binding /// protein homodimerization activity /// glutathione binding /// response to cadmium ion /// metal ion binding
10457205	1.4255	159.712	131.046	119.61	189.456	202.947	188.596	cAMP responsive element modulator	Crem	18p11.31	DNA binding /// sequence-specific DNA binding transcription factor activity /// nucleus /// transcription factor complex /// transcription, DNA-dependent /// regulation of transcription, DNA-dependent /// regulation of transcription, DNA-dependent /// glycosphingolipid metabolic process /// spermatogenesis /// spermatogenesis /// sequence-specific DNA binding /// protein dimerization activity
10459918	1.42503	496.897	473.044	440.038	655.887	663.051	688.263	ribosome binding factor A	Rbfa	---	molecular_function /// cellular_component /// mitochondrion /// rRNA processing
10421526	1.4243	463.044	396.669	351.863	547.343	586.138	582.066	retinoblastoma 1	Rb1	14q24.2	G1/S transition of mitotic cell cycle /// negative regulation of transcription from RNA polymerase II promoter /// negative regulation of transcription from RNA polymerase II promoter /// core promoter binding /// RNA polymerase II activating transcription factor binding /// DNA binding /// protein binding /// nucleus /// nucleus /// transcription factor complex /// spindle /// transcription, DNA…
10453616	1.42419	768.529	700.947	604.736	946.557	970.314	1024.6	mitochondrial poly(A) polymerase	Mtpap	18p11.31	nucleotide binding /// magnesium ion binding /// UTP binding /// RNA binding /// polynucleotide adenylyltransferase activity /// ATP binding /// nucleus /// cytoplasm /// mitochondrion /// mitochondrion /// Golgi apparatus /// plasma membrane /// transcription, DNA-dependent /// mRNA polyadenylation /// mRNA processing /// transferase activity /// manganese ion binding /// identical protein bindi…
10524647	1.42396	690.966	665.452	592.285	937.736	915.781	915.638	signal peptide peptidase 3	Sppl3	5q23.1	aspartic-type endopeptidase activity /// endoplasmic reticulum /// rough endoplasmic reticulum /// proteolysis /// metabolic process /// peptidase activity /// membrane /// integral to membrane /// hydrolase activity /// Golgi-associated vesicle membrane /// aspartic endopeptidase activity, intramembrane cleaving /// protein homodimerization activity /// integral to cytosolic side of endoplasmic …
10482181	1.42391	1084.03	980.749	962.87	1370.97	1475.84	1460.64	spermatid perinuclear RNA binding protein	Strbp	2p22.2	DNA binding /// RNA binding /// double-stranded RNA binding /// single-stranded RNA binding /// intracellular /// nucleus /// cytoplasm /// cytoskeleton /// cellular component movement /// multicellular organismal development /// spermatogenesis /// spermatid development /// mechanosensory behavior /// microtubule cytoskeleton /// cell differentiation
10603567	1.42383	404.955	408.628	391.685	558.407	555.575	603.052	dynein light chain Tctex-type 3	Dynlt3	Xp22.31	chromosome, centromeric region /// kinetochore /// motor activity /// nucleus /// chromosome /// cytoplasm /// cytoskeleton /// cytoplasmic dynein complex /// microtubule /// plasma membrane /// transport /// cell cycle /// mitosis /// regulation of mitotic cell cycle /// dynein complex /// identical protein binding /// cell division
10607004	1.42372	993.731	964.455	923.417	1344.54	1396.4	1360.31	proteasome (prosome, macropain) 26S subunit, non-ATPase, 10	Psmd10	Xq26.3	negative regulation of transcription from RNA polymerase II promoter /// proteasome complex /// nucleus /// cytoplasm /// cytoplasmic sequestering of NF-kappaB /// transcription factor binding /// actin cytoskeleton /// positive regulation of cell growth /// positive regulation of protein ubiquitination /// negative regulation of NF-kappaB transcription factor activity /// positive regulation of …
10532030	1.42355	137.878	158.07	150.399	224.391	201.387	209.254	60S ribosomal protein L15-like	Gm19566	5q21.3	---
10374529	1.42345	77.3899	78.6348	70.2364	107.541	103.574	110.678	WD repeat containing planar cell polarity effector	Wdpcp	11p14.3 /// 11p15.1	molecular_function /// cellular_component /// cytoplasm /// cytoskeleton /// plasma membrane /// cilium /// biological_process /// membrane /// cell projection organization /// cell projection
10376988	1.42335	231.589	228.241	165.017	302.109	287.686	289.393	zinc finger with KRAB and SCAN domains 6	Zkscan6	11q13.1	nucleic acid binding /// DNA binding /// sequence-specific DNA binding transcription factor activity /// intracellular /// nucleus /// transcription, DNA-dependent /// regulation of transcription, DNA-dependent /// zinc ion binding /// viral reproduction /// metal ion binding
10499309	1.42335	1251.95	1261.13	1243.87	1779.98	1759.89	1807.8	apolipoprotein A-I binding protein	Apoa1bp	3p11.2	nucleotide binding /// extracellular region /// extracellular space /// mitochondrion /// isomerase activity /// flagellum /// protein homodimerization activity /// cell body /// metal ion binding /// protein homotetramerization
10384811	1.4233	541.052	493.627	405.812	688.999	666.815	680.184	coiled-coil domain containing 104	Ccdc104	11p14.1	molecular_function /// cellular_component /// biological_process
10381419	1.4233	1230.47	1166.64	1104.9	1690.94	1667.81	1621.61	neighbor of Brca1 gene 1	Nbr1	11q22.1	pre-autophagosomal structure /// protein binding /// cytoplasm /// lysosome /// late endosome /// autophagic vacuole /// cytosol /// zinc ion binding /// macroautophagy /// regulation of bone mineralization /// cytoplasmic vesicle /// regulation of stress-activated MAPK cascade /// ubiquitin binding /// negative regulation of osteoblast differentiation /// metal ion binding /// mitogen-activated …
10435802	1.42265	275.796	258.781	210.8	339.284	363.117	351.62	RIKEN cDNA 2610015P09 gene	2610015P09Rik	16q11.2	molecular_function /// cellular_component /// biological_process
10445674	1.42207	1791.11	1841.14	1950.04	2680.87	2582.93	2670.71	Morf4 family associated protein 1	Mrfap1	17q21.33	protein binding /// cellular_component /// nucleus /// cytoplasm /// biological_process
10568921	1.42205	150.832	146.924	160.243	213.664	213.272	224.097	calcyon neuron-specific vesicular protein	Caly	7q35	plasma membrane /// integral to plasma membrane /// endocytosis /// dopamine receptor signaling pathway /// membrane /// integral to membrane /// cytoplasmic vesicle /// clathrin light chain binding /// positive regulation of endocytosis /// clathrin coat assembly /// dopamine receptor binding
10482200	1.42198	611.113	601.945	592.528	840.818	842.216	885.002	DENN/MADD domain containing 1A	Dennd1a	2p22.2	guanyl-nucleotide exchange factor activity /// protein binding /// plasma membrane /// membrane /// SH3 domain binding /// cell junction /// clathrin-coated vesicle /// dendrite /// clathrin coated vesicle membrane /// cytoplasmic vesicle /// neuronal cell body /// synapse /// synaptic vesicle endocytosis /// regulation of catalytic activity
10511629	1.42188	1755.52	1935.63	1480.88	2577.67	2284.54	2456.48	ribosomal protein L26 /// ribosomal protein L26 pseudogene	Rpl26 /// Gm15772	4p15.33	structural constituent of ribosome /// protein binding /// intracellular /// ribosome /// rRNA processing /// translation /// large ribosomal subunit /// cytosolic large ribosomal subunit /// ribonucleoprotein complex /// ribosomal large subunit biogenesis
10528929	1.42179	1725.13	1556.54	1509.33	2263.76	2286.35	2250.61	hydroxyacyl-Coenzyme A dehydrogenase/3-ketoacyl-Coenzyme A thiolase/enoyl-Coenzyme A hydratase (trifunctional protein), alpha subunit	Hadha	5p13.3	fatty-acyl-CoA binding /// nucleotide binding /// catalytic activity /// 3-hydroxyacyl-CoA dehydrogenase activity /// acetyl-CoA C-acyltransferase activity /// enoyl-CoA hydratase activity /// enoyl-CoA hydratase activity /// nucleolus /// cytoplasm /// mitochondrion /// mitochondrion /// mitochondrion /// mitochondrial inner membrane /// lipid metabolic process /// fatty acid metabolic process /…
10443918	1.42164	179.13	166.388	141.338	241.458	212.82	235.539	zinc finger protein 952	Zfp952	17q12	molecular_function /// cellular_component /// biological_process /// metal ion binding
10394800	1.42146	2476.81	2169.64	2137.41	3180.76	3155.97	3286.3	BCL2/adenovirus E1B interacting protein 3-like /// BCL2/adenovirus E1B 19 kDa protein-interacting protein 3-like /// predicted gene 10480	Bnip3l /// LOC100044398 /// Gm10480	12p12.3	protein binding /// lamin binding /// nucleus /// nuclear envelope /// mitochondrion /// mitochondrion /// mitochondrial envelope /// mitochondrial outer membrane /// endoplasmic reticulum /// apoptotic process /// induction of apoptosis /// induction of apoptosis /// negative regulation of survival gene product expression /// membrane /// integral to membrane /// mitochondrial protein catabolic …
10513604	1.42072	373.085	367.924	313.544	474.227	500	520.514	haloacid dehalogenase-like hydrolase domain containing 3	Hdhd3	4q13.1	mitochondrion /// metabolic process /// phosphoglycolate phosphatase activity /// hydrolase activity
10501222	1.42027	513.106	454.671	484.657	707.95	678.588	674.279	glutathione S-transferase, mu 2	Gstm2	3q13.12	glutathione transferase activity /// soluble fraction /// cytoplasm /// plasma membrane /// glutathione metabolic process /// metabolic process /// transferase activity /// xenobiotic catabolic process
10369989	1.42013	329.271	336.589	297.465	450.022	455.079	461.058	D-dopachrome tautomerase	Ddt	10q22.2	cytoplasm /// lyase activity /// D-dopachrome decarboxylase activity /// melanin biosynthetic process
10532865	1.41908	326.439	338.704	319.614	433.219	471.44	494.459	G protein-coupled receptor kinase-interactor 2	Git2	5q23.1 /// 5q22.3	receptor activity /// GTPase activator activity /// protein binding /// nucleoplasm /// ARF GTPase activator activity /// zinc ion binding /// kinase activity /// phosphorylation /// regulation of ARF GTPase activity /// metal ion binding
10348096	1.41905	430.963	422.195	387.953	574.492	580.511	604.823	DIS3 mitotic control homolog (S. cerevisiae)-like 2	Dis3l2	1p22.2	RNA binding /// nuclease activity /// exonuclease activity /// ribonuclease activity /// cytoplasm /// cell cycle /// mitosis /// negative regulation of cell proliferation /// hydrolase activity /// cell division /// mitotic sister chromatid separation
10508454	1.41886	698.443	698.102	725.748	975.573	970.513	1067.56	BSD domain containing 1	Bsdc1	4q28.2	molecular_function /// cellular_component /// biological_process
10545658	1.41859	350.823	305.766	299.019	442.404	453.816	456.088	WD repeat domain 54 /// rhotekin	Wdr54 /// Rtkn	6q14.1	nucleotide binding /// GTPase inhibitor activity /// GTPase inhibitor activity /// GTP binding /// phospholipid binding /// intracellular /// apoptotic process /// signal transduction /// Rho protein signal transduction /// Rho GTPase binding /// GTP-Rho binding /// GTP-Rho binding /// negative regulation of catalytic activity /// negative regulation of catalytic activity /// regulation of anti-a…
10394805	1.41852	67.8297	67.317	81.8286	108.275	100.149	98.3502	RIKEN cDNA 2410018L13 gene	2410018L13Rik	12p12.3	---
10566358	1.41829	911.028	793.183	716.558	1103.29	1170.68	1143.73	tripartite motif-containing 30A	Trim30a	7q31.1	DNA binding /// intracellular /// nucleus /// cytoplasm /// transcription, DNA-dependent /// regulation of transcription, DNA-dependent /// zinc ion binding /// negative regulation of interleukin-6 production /// negative regulation of tumor necrosis factor production /// negative regulation of toll-like receptor signaling pathway /// positive regulation of protein catabolic process /// metal ion…
10393320	1.41792	738.72	746.178	682.796	974.781	1042.06	1056.26	ubiquitin-conjugating enzyme E2O	Ube2o	11q23.3	nucleotide binding /// ubiquitin-protein ligase activity /// ATP binding /// cellular_component /// biological_process /// ligase activity /// acid-amino acid ligase activity
10491825	1.41791	172.504	143.934	143.112	212.218	198.109	240.935	RIKEN cDNA 3110057O12 gene	3110057O12Rik	3p22.1	molecular_function /// cellular_component /// extracellular region /// biological_process
10601335	1.41769	416.844	399.851	404.086	554.642	575.184	601.544	RIKEN cDNA 2610029G23 gene	2610029G23Rik	Xq22.1	molecular_function /// cellular_component /// biological_process
10370914	1.41766	254.122	285.902	310.525	377.942	416.91	407.951	family with sequence similarity 108, member A	Fam108a	10q22.3	molecular_function /// cellular_component /// extracellular region /// biological_process /// hydrolase activity
10533237	1.41762	242.251	256.705	227.833	359.965	343.687	326.269	2'-5' oligoadenylate synthetase 1C	Oas1c	5q23.1	2'-5'-oligoadenylate synthetase activity /// double-stranded RNA binding /// cellular_component /// biological_process
10386934	1.41761	861.807	955.732	946.723	1232.36	1268.17	1421.44	WD repeat and SOCS box-containing 2	Wsb2	11q12.3	molecular_function /// cellular_component /// biological_process /// intracellular signal transduction
10409990	1.41757	246.782	217.581	250.994	355.66	346.874	311.188	RIKEN cDNA 6720489N17 gene	6720489N17Rik	13q21.31	molecular_function /// cellular_component /// biological_process
10534405	1.41668	731.999	779.717	739.076	1047.23	1026.69	1115.49	DnaJ (Hsp40) homolog, subfamily C, member 30 /// Williams Beuren syndrome chromosome region 22	Dnajc30 /// Wbscr22	5q31.1	mitochondrion /// protein folding /// biological_process /// heat shock protein binding /// unfolded protein binding /// molecular_function /// cellular_component /// nucleus /// metabolic process /// methyltransferase activity /// transferase activity /// methylation
10533858	1.41654	490.32	490.397	453.513	660.743	706.129	664.339	eukaryotic translation initiation factor 2B, subunit 1 (alpha)	Eif2b1	5q23.2	translation initiation factor activity /// guanyl-nucleotide exchange factor activity /// protein binding /// GTP binding /// soluble fraction /// cytoplasm /// eukaryotic translation initiation factor 2 complex /// eukaryotic translation initiation factor 2B complex /// plasma membrane /// translation /// translational initiation /// regulation of translation /// regulation of translational init…
10545001	1.41641	156.94	164.205	143.467	219.116	234.629	204.352	protein phosphatase 1K (PP2C domain containing)	Ppm1k	6p11.2	catalytic activity /// phosphoprotein phosphatase activity /// protein serine/threonine phosphatase activity /// mitochondrion /// mitochondrion /// protein dephosphorylation /// protein serine/threonine phosphatase complex /// hydrolase activity /// metal ion binding
10511444	1.41579	638.907	704.333	657.685	952.178	862.049	1023.24	predicted gene 11810	Gm11810	4p16.1	---
10507394	1.41565	266.719	249.77	232.921	347.195	331.949	381.968	HECT domain containing 3	Hectd3	4q26	ubiquitin-protein ligase activity /// ubiquitin-protein ligase activity /// intracellular /// nucleus /// cytoplasm /// cellular protein modification process /// protein ubiquitination /// ligase activity /// acid-amino acid ligase activity /// syntaxin binding /// protein ubiquitination involved in ubiquitin-dependent protein catabolic process /// proteasomal ubiquitin-dependent protein cataboli…
10508711	1.41562	469.849	431.635	412.939	620.06	622.509	615.491	TAF12 RNA polymerase II, TATA box binding protein (TBP)-associated factor	Taf12	4q28.3	PCAF complex /// DNA binding /// DNA binding /// transcription coactivator activity /// protein binding /// nucleus /// transcription factor TFIID complex /// transcription, DNA-dependent /// transcription initiation, DNA-dependent /// regulation of transcription, DNA-dependent /// transcription initiation from RNA polymerase II promoter /// transcription factor binding /// STAGA complex /// STAG…
10539358	1.4154	57.61	58.4991	70.0105	85.6647	95.4802	81.7962	RIKEN cDNA 1700003E16 gene	1700003E16Rik	6q14.1	molecular_function /// cellular_component /// biological_process
10535883	1.41503	412.197	355.747	376.49	469.122	578.932	575.949	katanin p60 subunit A-like 1	Katnal1	5q32	nucleotide binding /// ATP binding /// cellular_component /// cytoplasm /// cytoskeleton /// microtubule /// biological_process /// microtubule-severing ATPase activity /// hydrolase activity /// nucleoside-triphosphatase activity
10372130	1.41485	673.593	619.113	596.026	865.049	907.442	896.815	RIKEN cDNA 4930430F08 gene /// centrosomal protein 290	4930430F08Rik /// Cep290	10q24.2	molecular_function /// cellular_component /// biological_process /// protein binding /// nucleus /// cytoplasm /// centrosome /// centrosome /// cytosol /// cytoskeleton /// cilium /// transcription, DNA-dependent /// regulation of transcription, DNA-dependent /// transport /// cell surface /// protein transport /// cell projection organization /// photoreceptor connecting cilium /// TCTN-B9D com…
10391301	1.41468	1190.5	1141.02	1103.35	1537.24	1640.54	1682.6	signal transducer and activator of transcription 3	Stat3	11q22.1	sequence-specific DNA binding RNA polymerase II transcription factor activity /// temperature homeostasis /// eye photoreceptor cell differentiation /// DNA binding /// DNA binding /// sequence-specific DNA binding transcription factor activity /// signal transducer activity /// ligand-activated sequence-specific DNA binding RNA polymerase II transcription factor activity /// calcium ion binding …
10521415	1.41459	107.546	138.537	158.123	183.962	183.962	197.058	actin-binding LIM protein 2	Ablim2	5p13.2	molecular_function /// actin binding /// nucleus /// cytoplasm /// cytoskeleton organization /// zinc ion binding /// actin cytoskeleton /// myofibril /// intermediate filament cytoskeleton /// positive regulation of transcription from RNA polymerase II promoter /// metal ion binding
10406865	1.41456	478.579	429.017	389.436	596.004	618.662	613.796	mitochondrial ribosomal protein S27	Mrps27	13q32.3	molecular_function /// mitochondrion /// ribosome /// biological_process /// ribonucleoprotein complex
10467739	1.41435	397.434	398.574	367.163	576.241	523.284	545.708	arginine vasopressin-induced 1	Avpi1	19q13.2	activation of MAPK activity /// molecular_function /// cellular_component /// cell cycle
10377725	1.41408	1343.32	1343.32	1247.63	1805.82	1799.93	1958.57	discs, large homolog 4 (Drosophila)	Dlg4	11q13.3	negative regulation of receptor internalization /// receptor binding /// structural molecule activity /// protein binding /// cytoplasm /// plasma membrane /// plasma membrane /// protein complex assembly /// locomotory behavior /// synaptic vesicle /// protein C-terminus binding /// ionotropic glutamate receptor complex /// postsynaptic density /// postsynaptic density /// membrane /// synaptic …
10564573	1.41394	481.167	426.074	390.322	624.227	588.93	615.31	chromodomain helicase DNA binding protein 2 /// RIKEN cDNA 1810026B05 gene	Chd2 /// 1810026B05Rik	7q21.11	molecular_function /// cellular_component /// nucleus /// biological_process
10538201	1.4136	772.511	764.718	730.025	1071.36	1080	1052.83	RIKEN cDNA 2410003K15 gene	2410003K15Rik	6p12.3	molecular_function /// mitochondrion /// ribosomal large subunit biogenesis
10381049	1.41355	197.302	169.711	161.708	230.869	247.056	268.133	Rap guanine nucleotide exchange factor (GEF)-like 1	Rapgefl1	11q22.1	guanyl-nucleotide exchange factor activity /// intracellular /// small GTPase mediated signal transduction
10426550	1.41337	287.154	309.3	275.126	390.925	382.346	461.575	transmembrane protein 106C	Tmem106c	15q26.2	molecular_function /// cellular_component /// endoplasmic reticulum /// biological_process /// membrane /// integral to membrane
10388241	1.41324	262.264	238.574	196.121	300.622	308.51	373.459	cystinosis, nephropathic	Ctns	11q13.4	amino acid transmembrane transport /// amino acid transmembrane transport /// lysosome /// lysosome /// lysosomal membrane /// late endosome /// glutathione metabolic process /// transport /// brain development /// L-cystine transmembrane transporter activity /// L-cystine transmembrane transporter activity /// L-cystine transmembrane transporter activity /// L-cystine transport /// L-cystine tra…
10414269	1.41318	358.019	322.402	267.678	409.195	483.963	440.321	BCL2/adenovirus E1B interacting protein 3	Bnip3	14q21.2	response to hypoxia /// protein binding /// nucleus /// nuclear envelope /// nucleoplasm /// cytoplasm /// mitochondrion /// mitochondrion /// mitochondrial envelope /// mitochondrial outer membrane /// apoptotic DNA fragmentation /// chromatin remodeling /// apoptotic process /// apoptotic process /// induction of apoptosis /// induction of apoptosis /// induction of apoptosis /// cell death ///…
10591735	1.4127	177.582	185.151	175.097	238.352	267.564	254.513	elongation factor 1 homolog (ELF1, S. cerevisiae)	Elof1	9p21.3	molecular_function /// translation elongation factor activity /// cellular_component /// nucleus /// transcription, DNA-dependent /// regulation of transcription, DNA-dependent /// translational elongation /// biological_process /// metal ion binding
10488892	1.41246	1934.18	1969.97	1888.28	2744.97	2641.34	2796.31	transient receptor potential cation channel, subfamily C, member 4 associated protein	Trpc4ap	2q24.1	receptor activity /// ubiquitin-dependent protein catabolic process /// protein ubiquitination /// phosphatase binding /// Cul4A-RING ubiquitin ligase complex
10427199	1.41212	1112.47	1144.67	941.587	1488.61	1497.24	1514.87	prefoldin 5	Pfdn5	15q26.3	nucleus /// protein folding /// prefoldin complex /// negative regulation of transcription, DNA-dependent /// unfolded protein binding /// retina development in camera-type eye /// negative regulation of canonical Wnt receptor signaling pathway
10430574	1.4119	71.5664	68.0968	76.1125	93.8487	103.831	107.14	RIKEN cDNA 4933432B09 gene	4933432B09Rik	15q25.1	molecular_function /// cellular_component /// biological_process
10367816	1.41185	33.1611	34.84	34.5825	58.4482	44.8593	42.885	RIKEN cDNA 9130014G24 gene	9130014G24Rik	10p14	molecular_function /// calcium-dependent cysteine-type endopeptidase activity /// iron ion binding /// cellular_component /// intracellular /// proteolysis /// biological_process /// oxygen transport /// oxygen binding /// heme binding
10453632	1.41173	1793.7	1778.35	1389.24	2364.13	2331.11	2262.39	ribosomal protein L7A /// predicted gene 11362	Rpl7a /// Gm11362	18p11.31	molecular_function /// membrane fraction /// cytosolic large ribosomal subunit /// polysomal ribosome
10363170	1.41165	158.742	133.979	116.939	193.13	192.596	188.094	male-specific lethal 3-like 2 (Drosophila)	Msl3l2	10q21.1	molecular_function /// cellular_component /// biological_process
10352066	1.4113	279.433	288.857	263.131	368.433	403.003	402.088	serologically defined colon cancer antigen 8	Sdccag8	1q25.2	molecular_function /// cytoplasm /// centrosome /// centrosome /// centriole /// cytoskeleton /// cell-cell junction /// establishment of cell polarity /// cell junction /// tube formation
10468738	1.41129	57.1858	64.7499	60.2031	82.2428	85.574	89.034	RIKEN cDNA 1700019N19 gene	1700019N19Rik	19q13.43	molecular_function /// cellular_component /// biological_process
10433445	1.41112	2329.87	2325.67	2325.67	3311.38	3337.52	3203.96	4-aminobutyrate aminotransferase	Abat	16p13.2	response to hypoxia /// catalytic activity /// 4-aminobutyrate transaminase activity /// mitochondrion /// mitochondrion /// copulation /// locomotory behavior /// transaminase activity /// gamma-aminobutyric acid metabolic process /// response to iron ion /// transferase activity /// synaptosome /// pyridoxal phosphate binding /// 4-aminobutyrate transaminase complex /// response to nicotine ///…
10498309	1.41111	1413.98	1387.92	1212.93	1823.73	1879.69	1951.07	profilin 2	Pfn2	3p14.3	actin binding /// protein binding /// cytoplasm /// cytoskeleton /// cytoskeleton organization /// actin cytoskeleton /// actin cytoskeleton organization /// regulation of actin filament polymerization /// negative regulation of actin filament polymerization /// positive regulation of actin filament polymerization /// terminal button /// regulation of synaptic vesicle exocytosis
10533095	1.41104	894.323	945.261	848.435	1234.67	1270.2	1284.87	F-box and WD-40 domain protein 8	Fbxw8	5q23.1	protein binding /// ubiquitin-dependent protein catabolic process /// SCF ubiquitin ligase complex /// spongiotrophoblast layer development /// labyrinthine layer blood vessel development
10390542	1.41096	658.383	653.986	650.062	890.941	993.686	888.077	calcium channel, voltage-dependent, beta 1 subunit	Cacnb1	11q22.1	ion channel activity /// voltage-gated ion channel activity /// voltage-gated calcium channel activity /// voltage-gated calcium channel activity /// voltage-gated calcium channel activity /// calcium channel activity /// protein binding /// plasma membrane /// voltage-gated calcium channel complex /// voltage-gated calcium channel complex /// protein targeting to membrane /// transport /// ion t…
10492205	1.41077	955.241	931.74	920.798	1292.46	1352.8	1316.1	eukaryotic translation initiation factor 2A	Eif2a	3p14.3	tRNA binding /// translation initiation factor activity /// cytoplasm /// eukaryotic translation initiation factor 2 complex /// translation /// translational initiation /// regulation of translation /// protein phosphorylation /// positive regulation of signal transduction /// SREBP-mediated signaling pathway /// ribosome assembly /// ribosome binding
10508115	1.41075	886.338	887.719	814.708	1230.47	1199.39	1219.55	serine/threonine kinase 40	Stk40	4q28.1	nucleotide binding /// molecular_function /// protein kinase activity /// protein serine/threonine kinase activity /// ATP binding /// nucleus /// cytoplasm /// protein phosphorylation /// kinase activity /// phosphorylation /// transferase activity /// transferase activity, transferring phosphorus-containing groups
10388310	1.41032	528.148	519.558	504.195	724.455	722.403	741.566	RAP1 GTPase activating protein 2	Rap1gap2	11q13.4	molecular_function /// GTPase activator activity /// intracellular /// cytoplasm /// centrosome /// biological_process /// regulation of small GTPase mediated signal transduction
10498448	1.41015	91.5826	75.7643	71.6873	103.019	114.142	118.62	phospholipase C, eta 1	Plch1	3p14.2	phosphatidylinositol phospholipase C activity /// phospholipase C activity /// signal transducer activity /// calcium ion binding /// phospholipid binding /// cytoplasm /// cytosol /// lipid metabolic process /// signal transduction /// phosphoric diester hydrolase activity /// metabolic process /// membrane /// lipid catabolic process /// hydrolase activity /// nuclear membrane /// intracellular…
10539873	1.41002	2267.21	2169.65	2269.7	2948.59	3131.3	3389.9	GATA binding protein 2	Gata2	6q15	negative regulation of transcription from RNA polymerase II promoter /// RNA polymerase II distal enhancer sequence-specific DNA binding /// RNA polymerase II core promoter proximal region sequence-specific DNA binding transcription factor activity involved in positive regulation of transcription /// enhancer sequence-specific DNA binding /// urogenital system development /// cell fate determinat…
10557355	1.40998	181.556	157.846	128.399	220.488	223.996	208.845	RIKEN cDNA D430042O09 gene	D430042O09Rik	7q33	molecular_function /// nucleus /// plasma membrane /// biological_process
10471360	1.40931	415.02	409.428	382.093	561.871	549.367	588.76	golgi autoantigen, golgin subfamily a, 2	Golga2	2p22.3	Golgi cis cisterna /// protein binding /// membrane fraction /// soluble fraction /// Golgi apparatus /// Golgi apparatus /// cis-Golgi network /// cis-Golgi network /// membrane /// protein complex binding /// neuronal cell body /// protein complex /// positive regulation of axonogenesis /// Golgi localization
10523365	1.40911	493.864	460.847	427.423	646.726	683.451	615.788	mitochondrial ribosomal protein L1	Mrpl1	5q15	RNA binding /// structural constituent of ribosome /// intracellular /// mitochondrion /// mitochondrial large ribosomal subunit /// ribosome /// translation /// large ribosomal subunit /// ribonucleoprotein complex
10518546	1.40908	823.133	775.025	735.18	1017.45	1121.5	1149.95	peroxisomal biogenesis factor 14	Pex14	4q31.22	transcription corepressor activity /// receptor binding /// peroxisome /// peroxisome /// peroxisomal membrane /// peroxisomal membrane /// protein complex assembly /// transport /// peroxisome organization /// microtubule binding /// protein transport /// membrane /// integral to membrane /// protein import into peroxisome matrix /// protein import into peroxisome matrix, translocation /// micro…
10548815	1.40879	207.624	203.739	182.926	281.831	281.695	272.518	coenzyme Q2 homolog, prenyltransferase (yeast)	Coq2	6q23.3	4-hydroxybenzoate decaprenyltransferase activity /// prenyltransferase activity /// mitochondrion /// glycerol metabolic process /// ubiquinone biosynthetic process /// isoprenoid biosynthetic process /// biosynthetic process /// membrane /// integral to membrane /// transferase activity /// 4-hydroxybenzoate nonaprenyltransferase activity
10472923	1.40858	790.635	744.57	670.47	1027.44	1003.75	1069.62	adenylate kinase 4	Ak4	2p13.2	nucleotide binding /// adenylate kinase activity /// ATP binding /// GTP binding /// mitochondrion /// mitochondrion /// mitochondrial matrix /// nucleobase-containing compound metabolic process /// kinase activity /// phosphorylation /// transferase activity /// phosphotransferase activity, phosphate group as acceptor /// nucleotide kinase activity /// nucleobase-containing compound kinase activ…
10514255	1.40824	380.018	330.294	370.614	517.811	499.815	501.974	myeloid/lymphoid or mixed-lineage leukemia (trithorax homolog, Drosophila); translocated to, 3	Mllt3	4q21.3	protein binding /// nucleus /// transcription, DNA-dependent /// regulation of transcription, DNA-dependent /// segment specification /// anterior/posterior pattern specification /// negative regulation of canonical Wnt receptor signaling pathway /// positive regulation of Wnt receptor signaling pathway, planar cell polarity pathway
10585097	1.40822	675.807	661.9	554.352	829.435	923.06	904.471	predicted gene 5617	Gm5617	9p11.1	molecular_function /// cellular_component /// biological_process
10412701	1.40817	217.555	218.094	171.734	268.389	305.829	277.2	RIKEN cDNA 3830406C13 gene	3830406C13Rik	14p11.2	molecular_function /// cellular_component /// biological_process
10384961	1.40792	221.385	218.769	232.467	319.796	319.796	307.241	stanniocalcin 2	Stc2	11p13	molecular_function /// hormone activity /// extracellular region /// biological_process
10564869	1.40717	422.541	412.645	410.303	578.603	607.023	567.549	calcium and integrin binding 1 (calmyrin)	Cib1	7q21.12	calcium ion binding /// calcium ion binding /// nucleus /// nucleoplasm /// nucleoplasm /// cytoplasm /// cytoplasm /// endoplasmic reticulum /// endoplasmic reticulum /// plasma membrane /// apoptotic process /// apoptotic process /// response to DNA damage stimulus /// response to DNA damage stimulus /// endomitotic cell cycle /// integrin-mediated signaling pathway /// negative regulation of c…
10490126	1.40702	2873.95	2621.61	2486.07	3627.47	3862.5	3723.84	ribosomal protein S29	Rps29	2q31.1	structural constituent of ribosome /// intracellular /// cytoplasm /// ribosome /// translation /// zinc ion binding /// small ribosomal subunit /// cytosolic small ribosomal subunit /// ribonucleoprotein complex /// metal ion binding
10376482	1.40686	592.992	578.592	530.312	788.052	793.855	809.866	RIKEN cDNA 2310033P09 gene	2310033P09Rik	11q12.1	molecular_function /// cellular_component /// biological_process
10473343	1.40683	759.019	716.13	786.746	1087.44	1066.46	1026.73	mediator of RNA polymerase II transcription, subunit 19 homolog (yeast) /// zinc finger, DHHC domain containing 5	Med19 /// Zdhhc5	2p11.2	protein binding /// plasma membrane /// zinc ion binding /// membrane /// integral to membrane /// transferase activity /// transferase activity, transferring acyl groups /// protein palmitoylation /// metal ion binding /// RNA polymerase II transcription cofactor activity /// nucleus /// transcription, DNA-dependent /// regulation of transcription, DNA-dependent /// regulation of transcription f…
10391577	1.40649	522.085	513.267	539.569	740.221	721.331	753.428	histone deacetylase 5	Hdac5	11q22.1	negative regulation of transcription from RNA polymerase II promoter /// negative regulation of transcription from RNA polymerase II promoter /// negative regulation of transcription from RNA polymerase II promoter /// osteoblast development /// transcription corepressor activity /// transcription corepressor activity /// histone deacetylase activity /// protein kinase C binding /// protein bindi…
10494238	1.40618	715.52	703.593	632.616	934.397	954.67	992.709	aryl hydrocarbon receptor nuclear translocator	Arnt	3q11.2	transcription factor binding transcription factor activity /// response to hypoxia /// response to hypoxia /// embryonic placenta development /// DNA binding /// sequence-specific DNA binding transcription factor activity /// transcription coactivator activity /// signal transducer activity /// aryl hydrocarbon receptor activity /// protein binding /// nucleus /// nucleus /// transcription factor…
10469083	1.40604	561.638	494.634	479.561	701.256	754.595	699.825	UPF2 regulator of nonsense transcripts homolog (yeast)	Upf2	2p25.2	nuclear-transcribed mRNA catabolic process, nonsense-mediated decay /// liver development /// nucleus /// cytoplasm /// response to unfolded protein /// organ regeneration /// exon-exon junction complex /// perinuclear region of cytoplasm
10607116	1.40554	698.699	608.789	581.473	842.637	881.376	924.727	Alport syndrome, mental retardation, midface hypoplasia and elliptocytosis chromosomal region gene 1	Ammecr1	Xq27.1	molecular_function /// cellular_component /// biological_process
10533446	1.40539	190.072	188.498	162.439	275.558	236.56	247.827	tectonic family member 1 /// hydrogen voltage-gated channel 1	Tctn1 /// Hvcn1	5q23.2	ion channel activity /// voltage-gated ion channel activity /// transport /// ion transport /// response to pH /// response to zinc ion /// response to zinc ion /// proton transport /// membrane /// integral to membrane /// integral to membrane /// voltage-gated proton channel activity /// voltage-gated proton channel activity /// regulation of ion transmembrane transport /// transmembrane transp…
10565775	1.40527	229.322	223.362	201.244	296.997	310.35	310.35	diacylglycerol O-acyltransferase 2	Dgat2	7q22.3	2-acylglycerol O-acyltransferase activity /// diacylglycerol O-acyltransferase activity /// diacylglycerol O-acyltransferase activity /// membrane fraction /// membrane fraction /// mitochondrion /// endoplasmic reticulum /// endoplasmic reticulum /// microsome /// microsome /// lipid particle /// glycerol metabolic process /// lipid metabolic process /// lipid biosynthetic process /// membrane /…
10527547	1.40496	816.338	845.702	745.879	1069.26	1188.88	1123.37	general transcription factor III A /// mitochondrial translational initiation factor 3	Gtf3a /// Mtif3	5q32	nucleic acid binding /// DNA binding /// DNA binding /// sequence-specific DNA binding transcription factor activity /// RNA binding /// intracellular /// nucleus /// transcription, DNA-dependent /// regulation of transcription, DNA-dependent /// zinc ion binding /// metal ion binding /// translation initiation factor activity /// mitochondrion /// translation /// translational initiation /// reg…
10606178	1.40461	4358.37	4108.46	3886.82	5532.13	5914.43	5894.64	inactive X specific transcripts	Xist	Xq22.1	chromosome /// dosage compensation by inactivation of X chromosome /// dosage compensation by inactivation of X chromosome
10416090	1.40444	272.687	300.146	285.685	434.485	366.845	406.388	stathmin-like 4	Stmn4	14q23.3	molecular_function /// cellular_component /// Golgi apparatus /// biological_process /// intracellular signal transduction /// cell projection
10418275	1.40438	252.239	206.035	194.29	303.685	319.554	288.2	coiled-coil domain containing 66 /// DNA segment, Chr 14, Abbott 1 expressed	Ccdc66 /// D14Abb1e	14q12	molecular_function /// cellular_component /// biological_process
10580733	1.40406	424.588	347.914	328.597	513.397	499.511	523.91	Bardet-Biedl syndrome 2 (human)	Bbs2	8q22.1	molecular_function /// cytoplasm /// plasma membrane /// cilium /// microtubule basal body /// sperm axoneme assembly /// protein localization /// negative regulation of gene expression /// membrane /// striatum development /// hippocampus development /// cerebral cortex development /// adult behavior /// motile cilium /// motile cilium /// leptin-mediated signaling pathway /// protein localizati…
10550394	1.40398	1005.37	919.55	985.417	1305.53	1387.96	1391.37	prostaglandin I receptor (IP)	Ptgir	7p21.1	signal transducer activity /// receptor activity /// G-protein coupled receptor activity /// plasma membrane /// signal transduction /// G-protein coupled receptor signaling pathway /// membrane /// integral to membrane /// response to lipopolysaccharide
10462818	1.40395	502.352	464.009	431.082	621.995	651.529	686.158	hematopoietically expressed homeobox	Hhex	19q13.12	negative regulation of transcription from RNA polymerase II promoter /// negative regulation of transcription from RNA polymerase II promoter /// vasculogenesis /// in utero embryonic development /// liver development /// morphogenesis of an epithelium /// myeloid leukocyte differentiation /// DNA binding /// chromatin binding /// sequence-specific DNA binding transcription factor activity /// nu…
10420787	1.4035	1858.17	1797.28	1635.94	2423.79	2406.24	2589.83	myotubularin related protein 9	Mtmr9	14q23.2	protein binding /// cytoplasm /// dephosphorylation /// phosphatase activity /// enzyme regulator activity /// regulation of catalytic activity
10403253	1.40339	5217.18	5838.61	5328.71	7849.63	7315.77	7812.55	ribosomal protein S4, X-linked	Rps4x	13p13	RNA binding /// structural constituent of ribosome /// intracellular /// cytoplasm /// ribosome /// polysome /// translation /// multicellular organismal development /// positive regulation of cell proliferation /// small ribosomal subunit /// rRNA binding /// cytosolic small ribosomal subunit /// ribonucleoprotein complex /// positive regulation of translation
10472933	1.40289	404.27	384.513	348.645	503.311	537.342	553.29	secernin 3	Scrn3	2p13.2	molecular_function /// cellular_component /// proteolysis /// biological_process /// dipeptidase activity
10518805	1.40215	1227.04	1158.18	1170.19	1602.92	1710.81	1671.71	vesicle-associated membrane protein 3	Vamp3	4q31.23	SNARE binding /// positive regulation of receptor recycling /// protein binding /// microsome /// plasma membrane /// plasma membrane /// protein complex assembly /// transport /// protein transport /// membrane /// integral to membrane /// vesicle-mediated transport /// apical plasma membrane /// syntaxin-1 binding /// calcium ion-dependent exocytosis /// synaptosome /// cell junction /// clathr…
10508686	1.4021	510.66	568.326	461.946	733.056	730.58	689.999	mitochondrial trans-2-enoyl-CoA reductase	Mecr	4q28.3	nucleotide binding /// receptor binding /// nucleus /// mitochondrion /// mitochondrion /// cytosol /// fatty acid metabolic process /// fatty acid biosynthetic process /// zinc ion binding /// lipid biosynthetic process /// oxidoreductase activity /// ligand-dependent nuclear receptor binding /// trans-2-enoyl-CoA reductase (NADPH) activity /// oxidation-reduction process
10432675	1.40178	612.708	608.6	610.77	816.241	845.034	909.51	RIKEN cDNA I730030J21 gene	I730030J21Rik	15q26.3	---
10532472	1.4013	272.937	225.99	247.451	319.328	346.764	379.286	unc-51 like kinase 1	Ulk1	5q22.1	autophagic vacuole assembly /// nucleotide binding /// pre-autophagosomal structure /// protein kinase activity /// protein serine/threonine kinase activity /// protein serine/threonine kinase activity /// protein binding /// ATP binding /// cytoplasm /// autophagic vacuole /// cytosol /// cytosol /// protein phosphorylation /// autophagy /// signal transduction /// Ras protein signal transductio…
10399671	1.39973	72.0003	76.9553	88.6375	112.24	107.72	111.399	hippocalcin-like 1 /// RIKEN cDNA 2410018L13 gene	Hpcal1 /// 2410018L13Rik	12p12.1	calcium ion binding /// protein binding /// cellular_component /// biological_process
10459534	1.3987	938.611	982.828	925.077	1294.86	1349.18	1336.67	AFG3(ATPase family gene 3)-like 2 (yeast)	Afg3l2	18q22.2	nucleotide binding /// metalloendopeptidase activity /// ATP binding /// mitochondrion /// mitochondrion /// mitochondrial inner membrane /// proteolysis /// mitochondrion organization /// axonogenesis /// neuromuscular junction development /// mitochondrial fusion /// peptidase activity /// metallopeptidase activity /// zinc ion binding /// membrane /// integral to membrane /// death /// hydrola…
10591668	1.39862	203.617	214.264	215.048	283.704	294.615	307.098	ral guanine nucleotide dissociation stimulator-like 3	Rgl3	9p21.3	guanyl-nucleotide exchange factor activity /// protein binding /// intracellular /// signal transduction /// small GTPase mediated signal transduction /// Ral guanyl-nucleotide exchange factor activity /// Ras GTPase binding /// regulation of catalytic activity /// regulation of small GTPase mediated signal transduction
10382069	1.39858	632.548	655.221	617.738	865.796	867.899	932.096	protease (prosome, macropain) 26S subunit, ATPase 5	Psmc5	11q22.3	nucleotide binding /// proteasome complex /// receptor binding /// protein binding /// ATP binding /// nucleus /// holo TFIIH complex /// cytoplasm /// proteolysis /// transcription factor binding /// peptidase activity /// hydrolase activity /// nucleoside-triphosphatase activity /// protein catabolic process /// cytoplasmic vesicle /// thyrotropin-releasing hormone receptor binding /// proteaso…
10404521	1.39842	107.344	133.119	111.486	163.277	181.232	147.227	biphenyl hydrolase-like (serine hydrolase, breast epithelial mucin-associated antigen)	Bphl	13q13.2	molecular_function /// cytoplasm /// mitochondrion /// biological_process /// hydrolase activity
10376929	1.39833	513.302	468.92	484.746	657.332	729.908	664.914	family with sequence similarity 18, member B	Fam18b	11q12.3	molecular_function /// cellular_component /// biological_process /// membrane /// integral to membrane
10521543	1.39832	269.907	234.711	225.674	350.986	327.227	340.338	syntaxin 18	Stx18	5p13.1	SNAP receptor activity /// endoplasmic reticulum /// Golgi apparatus /// transport /// intracellular protein transport /// protein transport /// membrane /// integral to membrane /// vesicle-mediated transport
10507804	1.39813	333.476	315.915	277.957	444.937	440.947	407.911	tRNA isopentenyltransferase 1	Trit1	4q27	nucleotide binding /// ATP binding /// nucleus /// cytoplasm /// mitochondrion /// tRNA processing /// transferase activity /// metal ion binding /// tRNA dimethylallyltransferase activity
10456756	1.39801	280.84	260.695	254.419	360.574	355.766	396.751	zinc finger and BTB domain containing 7C	Zbtb7c	18q23	nucleic acid binding /// intracellular /// zinc ion binding /// metal ion binding
10493555	1.39784	933.33	876.95	825.096	1155.6	1217.08	1311.46	potassium intermediate/small conductance calcium-activated channel, subfamily N, member 3	Kcnn3	3p11.1	cytoplasm /// plasma membrane /// plasma membrane /// potassium ion transport /// calcium-activated potassium channel activity /// small conductance calcium-activated potassium channel activity
10540408	1.39766	270.491	241.022	243.526	349.805	352.019	352.019	inositol 1,4,5-trisphosphate receptor 1	Itpr1	6q21	response to hypoxia /// response to hypoxia /// receptor activity /// ion channel activity /// intracellular ligand-gated calcium channel activity /// inositol 1,4,5-trisphosphate-sensitive calcium-release channel activity /// inositol 1,4,5-trisphosphate-sensitive calcium-release channel activity /// inositol 1,4,5-trisphosphate-sensitive calcium-release channel activity /// calcium channel acti…
10503010	1.39747	142.108	120.773	116.499	165.485	186.304	176.995	fucose-1-phosphate guanylyltransferase	Fpgt	3q25.2	cytosol /// transferase activity /// nucleotidyltransferase activity /// GDP-L-fucose biosynthetic process /// fucose-1-phosphate guanylyltransferase activity
10347933	1.39701	118.94	93.1465	91.7198	143.252	146.108	132.367	Sp140 nuclear body protein /// RIKEN cDNA C130026I21 gene /// nuclear body protein SP140-like /// RIKEN cDNA A530032D15Rik gene /// predicted gene 2427 /// Rho guanine nucleotide exchange factor (GEF) 12	Sp140 /// C130026I21Rik /// LOC100041708 /// A530032D15Rik /// Gm2427 /// Arhgef12	1p22.3	G-protein coupled receptor binding /// guanyl-nucleotide exchange factor activity /// Rho guanyl-nucleotide exchange factor activity /// GTPase activator activity /// protein binding /// phospholipid binding /// intracellular /// cytoplasm /// G-protein coupled receptor signaling pathway /// membrane /// regulation of Rho protein signal transduction /// intracellular signal transduction /// termi…
10541034	1.39682	117.603	101.229	102.312	131.432	148.54	170.029	zinc finger, AN1-type domain 4	Zfand4	6q22.1	molecular_function /// cellular_component /// biological_process /// zinc ion binding /// metal ion binding
10524079	1.39677	898.366	1047.07	822.747	1297.15	1283.33	1266.91	zinc finger protein 932 /// uncharacterized LOC100642166	Zfp932 /// LOC100642166	5q22.1	molecular_function /// cellular_component /// biological_process /// metal ion binding
10594638	1.39665	175.298	157.569	127.436	195.182	221.057	222.26	anterior pharynx defective 1c homolog (C. elegans)	Aph1c	9q13	metanephros development /// endopeptidase activity /// Notch signaling pathway /// peptidase activity /// membrane /// integral to membrane /// protein processing /// protein processing /// positive regulation of catalytic activity
10599673	1.39634	114.613	126.655	96.6961	145.974	156.238	167.563	Slx-like 1 /// predicted gene 16404 /// predicted gene 16405 /// predicted gene 14625 /// predicted gene 16430	Slxl1 /// Gm16404 /// Gm16405 /// Gm14625 /// Gm16430	Xp11.22	molecular_function /// cellular_component /// biological_process
10470775	1.39614	315.077	269.595	261.429	371.386	381.952	426.024	cerebral endothelial cell adhesion molecule	Cercam	2p23.2	molecular_function /// cellular_component /// endoplasmic reticulum /// cell adhesion /// lipopolysaccharide biosynthetic process
10510299	1.39601	401.14	381.685	324.685	506.483	518.641	514.87	F-box protein 2	Fbxo2	4q31.22	beta-amyloid binding /// glycoprotein binding /// protein binding /// cytoplasm /// endoplasmic reticulum /// cytosol /// cytosol /// ubiquitin-dependent protein catabolic process /// glycoprotein catabolic process /// negative regulation of cell proliferation /// membrane /// protein ubiquitination /// SCF ubiquitin ligase complex /// protein catabolic process /// carbohydrate binding /// ER-ass…
10391378	1.396	582.836	559.463	497.473	732.592	767.187	785.201	enhancer of zeste homolog 1 (Drosophila)	Ezh1	11q22.1	negative regulation of transcription from RNA polymerase II promoter /// DNA binding /// protein binding /// nucleus /// nucleus /// transcription, DNA-dependent /// regulation of transcription, DNA-dependent /// methyltransferase activity /// chromatin modification /// transferase activity /// peptidyl-lysine methylation /// histone-lysine N-methyltransferase activity /// methylation /// ESC/E(Z…
10440840	1.39575	462.451	464.857	432.878	614.142	632.944	650.938	RIKEN cDNA 1110004E09 gene	1110004E09Rik	---	molecular_function /// nucleus /// cytosol /// biological_process
10417605	1.39541	234.352	188.087	228.87	302.819	304.646	297.129	fragile histidine triad gene	Fhit	14p11.2	catalytic activity /// nucleus /// cytoplasm /// cytoplasm /// cytosol /// plasma membrane /// DNA replication /// nucleotide metabolic process /// diadenosine triphosphate catabolic process /// nickel cation binding /// hydrolase activity /// hydrolase activity /// intracellular membrane-bounded organelle /// bis(5'-adenosyl)-triphosphatase activity /// bis(5'-adenosyl)-triphosphatase activity
10432488	1.3953	387.47	367.855	389.245	530.264	539.462	526.851	BCDIN3 domain containing	Bcdin3d	15q26.3	cellular_component /// biological_process /// methyltransferase activity /// transferase activity /// methylation
10526311	1.39518	647.267	630.62	599.864	841.123	881.641	896.685	B cell CLL/lymphoma 7B	Bcl7b	5q31.1	molecular_function /// cellular_component /// biological_process
10365230	-1.39621	722.764	708.528	667.453	473.405	519.52	510.603	thymine DNA glycosylase pseudogene /// thymine DNA glycosylase /// predicted gene 5806	Gm9855 /// Tdg /// Gm5806	10q23.1	negative regulation of transcription from RNA polymerase II promoter /// negative regulation of transcription from RNA polymerase II promoter /// RNA polymerase II transcription cofactor activity /// protein binding /// nucleus /// nucleus /// PML body /// negative regulation of protein binding /// SUMO binding /// negative regulation of chromatin binding /// negative regulation of transcription …
10564451	-1.397	2945.51	2872.25	2620.91	1938.68	1989.88	2108.22	myocyte enhancer factor 2A	Mef2a	7q11.23	mitochondrial genome maintenance /// negative regulation of transcription from RNA polymerase II promoter /// MAPK cascade /// nuclear chromatin /// RNA polymerase II regulatory region sequence-specific DNA binding /// sequence-specific DNA binding RNA polymerase II transcription factor activity /// RNA polymerase II core promoter proximal region sequence-specific DNA binding transcription factor…
10451458	-1.39726	948.319	930.37	865.286	634.307	640.483	688.857	canopy 3 homolog (zebrafish)	Cnpy3	17q21.32	receptor binding /// endoplasmic reticulum /// innate immune response
10560282	-1.39736	786.01	754.828	663.503	482.437	535.344	558.629	glucocorticoid receptor DNA binding factor 1	Grlf1	7p21.1	neural tube closure /// DNA binding /// receptor activity /// GTPase activator activity /// GTP binding /// intracellular /// nucleus /// cytoplasm /// transcription, DNA-dependent /// regulation of transcription, DNA-dependent /// signal transduction /// integrin-mediated signaling pathway /// small GTPase mediated signal transduction /// regulation of cell shape /// actin cytoskeleton /// foreb…
10427125	-1.39744	293.08	280.208	309.649	230.68	198.13	203.882	insulin-like growth factor binding protein 6	Igfbp6	15q26.3	extracellular space /// cytoplasm /// Golgi apparatus /// insulin-like growth factor I binding /// insulin-like growth factor II binding
10387588	-1.39869	2482.95	2395.53	2404.35	1640.13	1758.25	1812.36	polymerase (RNA) II (DNA directed) polypeptide A	Polr2a	11q13.3	DNA binding /// DNA-directed RNA polymerase activity /// protein binding /// nucleus /// DNA-directed RNA polymerase II, core complex /// nucleolus /// transcription, DNA-dependent /// transcription from RNA polymerase II promoter /// protein phosphorylation /// transferase activity /// nucleotidyltransferase activity /// ubiquitin protein ligase binding /// metal ion binding
10566050	-1.39876	376.984	349.208	333.533	262.687	248.352	245.929	interleukin 18 binding protein	Il18bp	7q31.1	extracellular region /// extracellular space /// interleukin-18 binding /// T-helper 1 type immune response
10483228	-1.39902	206.47	207.27	157.103	131.404	140.194	133.28	sodium channel, voltage-gated, type III, alpha	Scn3a	2p14	voltage-gated sodium channel complex /// ion channel activity /// voltage-gated ion channel activity /// voltage-gated sodium channel activity /// sodium channel activity /// calmodulin binding /// cytoplasm /// transport /// ion transport /// sodium ion transport /// membrane /// integral to membrane /// regulation of action potential in neuron /// sensory perception of pain /// axon /// sodium …
10572733	-1.39918	541.039	567.393	447.352	388.976	342.427	376.398	zinc finger protein 961	Zfp961	8q21.11	molecular_function /// cellular_component /// biological_process /// metal ion binding
10445640	-1.39921	542.019	584.54	562.76	395.481	381.474	431.429	transcriptional regulating factor 1	Trerf1	17q21.33 /// 17q21.32	nucleic acid binding /// DNA binding /// sequence-specific DNA binding transcription factor activity /// intracellular /// nucleus /// transcription, DNA-dependent /// regulation of transcription, DNA-dependent /// transcription factor binding /// zinc ion binding /// positive regulation of transcription, DNA-dependent /// metal ion binding
10434675	-1.39925	1261.83	1335.83	1240.55	921.39	918.822	901.574	DnaJ (Hsp40) homolog, subfamily B, member 11	Dnajb11	16p12.2	protein binding /// nucleus /// nucleus /// cytoplasm /// cytoplasm /// endoplasmic reticulum /// protein folding /// mRNA modification /// mRNA modification /// heat shock protein binding /// unfolded protein binding
10521796	-1.39956	265.655	222.785	186.156	167.13	167.13	143.879	microRNA 218-1	Mir218-1	5q11.1	regulation of endothelial cell migration /// negative regulation of gene expression /// negative regulation of gene expression /// Roundabout signaling pathway /// retina vasculature development in camera-type eye
10566172	-1.39963	44.3472	47.3397	48.71	31.3008	33.9599	35.0875	olfactory receptor 78 /// olfactory receptor 560	Olfr78 /// Olfr560	7q31.1	signal transducer activity /// receptor activity /// G-protein coupled receptor activity /// olfactory receptor activity /// olfactory receptor activity /// integral to plasma membrane /// signal transduction /// signal transduction /// G-protein coupled receptor signaling pathway /// G-protein coupled receptor signaling pathway /// sensory perception of smell /// sensory perception of smell /// …
10552945	-1.39965	991.341	962.517	907.626	634.364	691.684	719.843	glycogen synthase 1, muscle /// RuvB-like protein 2	Gys1 /// Ruvbl2	7p12.1	catalytic activity /// glycogen (starch) synthase activity /// glycogen (starch) synthase activity /// glucose binding /// soluble fraction /// cytoplasm /// glycogen metabolic process /// glycogen biosynthetic process /// glycogen biosynthetic process /// heart development /// metabolic process /// inclusion body /// transferase activity /// transferase activity, transferring glycosyl groups ///…
10599251	-1.39966	95.8231	89.2375	76.5793	62.4634	61.0491	62.6269	reproductive homeobox 3F /// reproductive homeobox 3G, pseudogene /// reproductive homeobox 3A /// reproductive homeobox 3C /// reproductive homeobox 3H /// reproductive homeobox 3E	Rhox3f /// Rhox3g-ps /// Rhox3a /// Rhox3c /// Rhox3h /// Rhox3e	Xp21.1	negative regulation of transcription from RNA polymerase II promoter /// molecular_function /// cellular_component /// DNA binding /// nucleus /// biological_process
10489343	-1.40064	250.495	255.263	258.51	173.918	172.112	200.967	protein tyrosine phosphatase-like (proline instead of catalytic arginine), member a	Ptpla	2q24.2	molecular_function /// cellular_component /// endoplasmic reticulum /// fatty acid biosynthetic process /// multicellular organismal development /// biological_process /// lipid biosynthetic process /// membrane /// integral to membrane /// lyase activity
10517731	-1.40107	181.781	173.451	159.693	118.686	128.379	120.154	immunoglobin superfamily, member 21	Igsf21	4q31.1	molecular_function /// cellular_component /// extracellular region /// biological_process
10507273	-1.40109	754.067	684.342	646.583	489.208	494.482	501.492	phosphatidylinositol 3 kinase, regulatory subunit, polypeptide 3 (p55)	Pik3r3	4q26	protein binding /// phosphatidylinositol 3-kinase complex /// insulin receptor signaling pathway /// kinase activity /// phosphorylation /// phosphatidylinositol 3-kinase regulator activity /// 1-phosphatidylinositol-3-kinase regulator activity /// 1-phosphatidylinositol-3-kinase regulator activity
10603887	-1.40133	89.9073	89.2203	75.4001	58.2188	56.7568	66.5156	zinc finger protein 300	Zfp300	Xp22.12	molecular_function /// cellular_component /// biological_process /// metal ion binding
10586477	-1.40189	4027.32	3830.55	3908.52	2769.24	2736.57	2887.92	sorting nexin 22 /// peptidylprolyl isomerase B	Snx22 /// Ppib	9q13	peptidyl-prolyl cis-trans isomerase activity /// endoplasmic reticulum /// protein folding /// isomerase activity /// peptide binding /// molecular_function /// cellular_component /// biological_process
10579799	-1.4021	2877.16	2899.02	2620.61	1902.5	1999.82	2084.33	transmembrane protein 184C	Tmem184c	8q21.13	molecular_function /// biological_process /// membrane /// integral to membrane
10443009	-1.40236	4355.06	4259.89	4231.94	3005.75	3056.61	3098.57	endoplasmic reticulum-golgi intermediate compartment (ERGIC) 1	Ergic1	17q11.2	molecular_function /// endoplasmic reticulum /// endoplasmic reticulum-Golgi intermediate compartment /// Golgi apparatus /// transport /// ER to Golgi vesicle-mediated transport /// membrane /// integral to membrane /// vesicle-mediated transport
10557655	-1.40317	1578.22	1463.05	1488.16	1031.13	1041.72	1157.92	Snf2-related CREBBP activator protein	Srcap	7q33	molecular_function /// nucleus /// Golgi apparatus /// biological_process /// protein complex
10450622	-1.40338	552.592	508.227	472.11	340.439	361.539	389.748	alpha tubulin acetyltransferase 1	Atat1	17q12	cellular_component /// transferase activity /// tubulin N-acetyltransferase activity /// tubulin N-acetyltransferase activity
10546936	-1.40365	278.382	268.474	267.689	191.907	189.528	198.9	proline-rich transmembrane protein 3	Prrt3	6q21	molecular_function /// cellular_component /// biological_process /// membrane /// integral to membrane
10597627	-1.40402	886.594	870.573	755.655	588.155	593.99	603.198	oxidative-stress responsive 1	Oxsr1	9q33.1	nucleotide binding /// magnesium ion binding /// protein kinase activity /// protein serine/threonine kinase activity /// protein binding /// ATP binding /// cytoplasm /// protein phosphorylation /// protein phosphorylation /// response to oxidative stress /// intracellular protein kinase cascade /// kinase activity /// phosphorylation /// transferase activity /// transferase activity, transferri…
10399892	-1.40455	310.063	315.842	284.796	208.71	227.899	211.618	G protein-coupled receptor 22	Gpr22	12p11.21	signal transducer activity /// receptor activity /// G-protein coupled receptor activity /// plasma membrane /// signal transduction /// G-protein coupled receptor signaling pathway /// membrane /// integral to membrane
10581069	-1.40458	553.536	496.241	490.432	343.569	379.164	373.197	CKLF-like MARVEL transmembrane domain containing 4	Cmtm4	8q23.1	molecular_function /// cytokine activity /// cellular_component /// extracellular space /// chemotaxis /// biological_process /// membrane /// integral to membrane
10592201	-1.40477	696.259	613.14	573.071	459.796	431.063	445.263	checkpoint kinase 1	Chek1	9p13.2	DNA damage checkpoint /// DNA damage checkpoint /// DNA damage checkpoint /// G2/M transition of mitotic cell cycle /// nucleotide binding /// chromatin /// condensed nuclear chromosome /// protein kinase activity /// protein kinase activity /// protein serine/threonine kinase activity /// protein binding /// ATP binding /// nucleus /// nucleus /// replication fork /// cytoplasm /// centrosome //…
10485633	-1.40493	272.027	215.945	189.762	144.76	162.431	170.956	predicted gene 10796	Gm10796	2q12.1	---
10498998	-1.40499	846.393	773.642	664.586	512.277	554.586	552.298	RIKEN cDNA D930015E06 gene	D930015E06Rik	3p12.1	molecular_function /// cellular_component /// biological_process /// membrane /// integral to membrane
10567663	-1.40501	190.247	159.623	140.59	112.644	128.765	106.126	partner and localizer of BRCA2	Palb2	7q32.2	double-strand break repair via homologous recombination /// somitogenesis /// inner cell mass cell proliferation /// DNA binding /// nucleus /// DNA repair /// DNA recombination /// response to DNA damage stimulus /// mesoderm development /// organ morphogenesis /// tail morphogenesis /// negative regulation of apoptotic process
10446423	-1.40516	223.244	204.604	185.352	137.672	146.463	151.335	RIKEN cDNA 5430411C19 gene	5430411C19Rik	17q24.2	molecular_function /// cellular_component /// biological_process
10533323	-1.40535	78.2128	75.4381	79.3585	55.5255	56.2446	54.0179	a disintegrin and metallopeptidase domain 1a /// MAP kinase-activated protein kinase 5	Adam1a /// Mapkapk5	5q23.2	nucleotide binding /// p53 binding /// p53 binding /// protein kinase activity /// protein serine/threonine kinase activity /// protein serine/threonine kinase activity /// protein binding /// ATP binding /// nucleus /// nucleus /// cytoplasm /// cytoplasm /// regulation of translation /// protein phosphorylation /// response to stress /// Ras protein signal transduction /// Ras protein signal tr…
10472809	-1.40538	301.835	309.618	328.863	219.099	238.188	212.163	distal-less homeobox 1	Dlx1	2p13.3	negative regulation of transcription from RNA polymerase II promoter /// transcription regulatory region sequence-specific DNA binding /// DNA binding /// chromatin binding /// sequence-specific DNA binding transcription factor activity /// nucleus /// regulation of transcription, DNA-dependent /// multicellular organismal development /// proximal/distal pattern formation /// proximal/distal patt…
10398693	-1.40543	305.846	290.623	218.156	179.685	197.905	196.428	small nucleolar RNA, H/ACA box 28	Snora28	12q24.13	molecular_function /// cellular_component /// biological_process
10400210	-1.40583	1134.81	1065.23	1003.91	730.785	758.251	788.237	HECT domain containing 1	Hectd1	12q13.13	neural tube closure /// ubiquitin-protein ligase activity /// nucleus /// cytoplasm /// protein ubiquitination involved in ubiquitin-dependent protein catabolic process
10405154	-1.40626	122.354	102.352	102.352	75.4685	86.1295	70.9073	predicted gene 906 /// predicted gene 904 /// predicted gene 8700 /// predicted gene 8765	Gm906 /// Gm904 /// Gm8700 /// Gm8765	13q14.2	molecular_function /// cellular_component /// biological_process
10476882	-1.40654	203.907	216.569	218.929	151.458	151.458	151.458	RIKEN cDNA A530006G24 gene	A530006G24Rik	2q22.3	---
10439955	-1.40667	857.069	805.497	769.884	534.367	584.572	611.294	family with sequence similarity 55, member C	Fam55c	16q12.2	molecular_function /// cellular_component /// biological_process
10514352	-1.40716	1221.54	1196.53	1194.24	859.241	827.187	881.408	ELAV (embryonic lethal, abnormal vision, Drosophila)-like 2 (Hu antigen B)	Elavl2	4q22.1	nucleotide binding /// nucleic acid binding /// RNA binding
10597871	-1.40727	169.827	129.092	132.146	91.7229	101.765	111.366	HIG1 domain family, member 1A	Higd1a	9q33.1	molecular_function /// mitochondrion /// mitochondrial inner membrane /// response to stress /// membrane /// integral to membrane /// cellular response to glucose starvation /// negative regulation of apoptotic process /// negative regulation of apoptotic process /// protein complex /// cellular response to hypoxia
10460666	-1.40738	655.24	685.045	692.967	478.693	441.756	527.67	latent transforming growth factor beta binding protein 3	Ltbp3	19p13.3	skeletal system development /// calcium ion binding /// extracellular region /// proteinaceous extracellular matrix /// transforming growth factor beta receptor signaling pathway /// transforming growth factor beta receptor signaling pathway /// growth factor binding /// negative regulation of bone mineralization /// negative regulation of chondrocyte differentiation /// positive regulation of bo…
10497663	-1.40786	6522.3	6071.66	6056.86	4295.45	4484.88	4461.91	solute carrier family 7 (cationic amino acid transporter, y+ system), member 14	Slc7a14	3p23	amino acid transmembrane transport /// molecular_function /// transport /// amino acid transport /// negative regulation of phosphatase activity /// amino acid transmembrane transporter activity /// membrane /// integral to membrane
10372324	-1.4082	4029.85	3914.06	3941.07	2726.61	2817	2898.17	synaptotagmin I	Syt1	10q25.1	transporter activity /// calcium ion binding /// protein binding /// calmodulin binding /// phospholipid binding /// calcium-dependent phospholipid binding /// calcium-dependent phospholipid binding /// cytoplasm /// plasma membrane /// plasma membrane /// transport /// neurotransmitter secretion /// synaptic vesicle /// synaptic vesicle /// synaptic vesicle /// membrane /// integral to membrane …
10586454	-1.40853	167.723	145.122	137.463	108.385	97.4912	113.313	RIKEN cDNA D030028M11 gene	D030028M11Rik	9q12	---
10450920	-1.40915	1663.64	1289.75	1384.16	983.385	976.378	1105.45	cDNA sequence AY036118	AY036118	17q21.2	positive regulation of cell proliferation /// hemopoiesis
10558773	-1.40944	445.643	419.274	392.268	274.095	290.015	329.31	beta-1,4-N-acetyl-galactosaminyl transferase 4	B4galnt4	7q36.1	Golgi apparatus /// metabolic process /// acetylgalactosaminyltransferase activity /// acetylgalactosaminyltransferase activity /// membrane /// integral to membrane /// transferase activity /// transferase activity, transferring hexosyl groups /// Golgi cisterna membrane /// N-acetyl-beta-glucosaminyl-glycoprotein 4-beta-N-acetylgalactosaminyltransferase activity
10464819	-1.40962	534.44	507.419	511.292	350.909	358.444	393.557	RNA binding motif protein 14 /// RNA binding motif protein 4	Rbm14 /// Rbm4	19p13.3	regulation of alternative nuclear mRNA splicing, via spliceosome /// RNA binding /// mRNA binding /// mRNA 3'-UTR binding /// nucleus /// nucleoplasm /// nucleolus /// cytoplasm /// cytoplasmic stress granule /// nuclear speck /// negative regulation of translation /// negative regulation of translation in response to stress /// circadian regulation of gene expression /// cellular response to str…
10563050	-1.40984	774.338	748.806	665.319	508.217	483.99	559.67	proline rich 12	Prr12	7p12.1	molecular_function /// cellular_component /// biological_process
10368534	-1.40998	345.569	342.783	319.722	229.781	249.403	235.76	nuclear receptor coactivator 7	Ncoa7	10p11.23	receptor activity /// intracellular /// nucleus /// transcription, DNA-dependent /// regulation of transcription, DNA-dependent /// cell wall macromolecule catabolic process /// ligand-dependent nuclear receptor transcription coactivator activity /// nuclear hormone receptor binding /// positive regulation of transcription from RNA polymerase II promoter
10562500	-1.41001	562.305	542.719	464.356	353.173	378.466	378.197	dpy-19-like 3 (C. elegans)	Dpy19l3	7p14.2	molecular_function /// cellular_component /// biological_process /// membrane /// integral to membrane
10430255	-1.41038	709.5	661.591	636.575	458.744	484.778	478.924	FAD-dependent oxidoreductase domain containing 2	Foxred2	15q24.3	endoplasmic reticulum /// endoplasmic reticulum lumen /// oxidoreductase activity /// ER-associated protein catabolic process /// flavin adenine dinucleotide binding /// oxidation-reduction process
10512514	-1.41088	1088.52	1089.93	1048.54	733.759	753.908	800.716	talin 1	Tln1	4p13	ruffle /// actin binding /// insulin receptor binding /// integrin binding /// structural molecule activity /// structural constituent of cytoskeleton /// protein binding /// cytoplasm /// centrosome /// cytoskeleton /// plasma membrane /// focal adhesion /// focal adhesion /// cytoskeletal anchoring at plasma membrane /// cell-substrate junction assembly /// cell adhesion /// actin cytoskeleton …
10393823	-1.41089	3885.54	3947.11	3835.49	2735.33	2740.05	2794.5	prolyl 4-hydroxylase, beta polypeptide	P4hb	11q23.3	protein disulfide isomerase activity /// procollagen-proline 4-dioxygenase activity /// endoplasmic reticulum /// endoplasmic reticulum /// endoplasmic reticulum-Golgi intermediate compartment /// plasma membrane /// glycerol ether metabolic process /// electron carrier activity /// cell surface /// protein disulfide oxidoreductase activity /// membrane /// isomerase activity /// peptidyl-proline…
10476512	-1.4111	5309.88	4853.06	4932.68	3514.32	3608.93	3566.87	synaptosomal-associated protein 25	Snap25	2q21.3	SNARE binding /// SNARE binding /// voltage-gated potassium channel activity /// protein binding /// soluble fraction /// cytoplasm /// endosome /// trans-Golgi network /// plasma membrane /// neurotransmitter secretion /// long-term memory /// voltage-gated potassium channel complex /// actin cytoskeleton /// membrane /// endosomal transport /// myosin binding /// syntaxin-1 binding /// synaptos…
10579548	-1.41115	229.176	232.204	234.008	169.263	168.132	155.719	glycosyltransferase 25 domain containing 1 /// unc-13 homolog A (C. elegans)	Glt25d1 /// Unc13a	8q21.11	molecular_function /// endoplasmic reticulum /// endoplasmic reticulum lumen /// biological_process /// lipopolysaccharide biosynthetic process /// transferase activity /// transferase activity, transferring glycosyl groups /// procollagen galactosyltransferase activity /// SNARE binding /// protein binding /// cytoplasm /// plasma membrane /// exocytosis /// neurotransmitter secretion /// membra…
10373756	-1.41119	258.241	261.404	240.548	179.971	180.255	178.112	phospholipase A2, group III	Pla2g3	11p15.4	molecular_function /// extracellular region /// centriole /// cilium morphogenesis
10588683	-1.41124	209.881	214.207	206.13	144.791	151.853	149.962	hyaluronoglucosaminidase 2	Hyal2	9q31.1	Golgi membrane /// Golgi membrane /// response to reactive oxygen species /// RNA polymerase II transcription coactivator activity /// viral receptor activity /// viral receptor activity /// catalytic activity /// hyalurononglucosaminidase activity /// hyalurononglucosaminidase activity /// receptor activity /// hyaluronic acid binding /// hyaluronic acid binding /// lysosome /// cytosol /// plas…
10574985	-1.41142	2864.2	2798.74	2774.24	1894.2	1942.34	2149.76	solute carrier family 7 (cationic amino acid transporter, y+ system), member 6	Slc7a6	8q23.1	amino acid transmembrane transport /// molecular_function /// plasma membrane /// transport /// amino acid transport /// amino acid transmembrane transporter activity /// antiporter activity /// membrane /// integral to membrane
10423836	-1.41224	3578.69	3294.51	3106.1	2349.94	2349.94	2354.46	collagen triple helix repeat containing 1	Cthrc1	15q14	frizzled binding /// protein binding /// extracellular space /// cytoplasm /// cell migration /// Wnt-protein binding /// extracellular matrix /// positive regulation of protein binding /// positive regulation of osteoblast proliferation /// ossification involved in bone remodeling /// positive regulation of osteoblast differentiation /// Wnt receptor signaling pathway, planar cell polarity pathw…
10572345	-1.41235	420.425	444.129	402.196	293.749	288.667	314.365	homer homolog 3 (Drosophila) /// DEAD (Asp-Glu-Ala-Asp) box polypeptide 49	Homer3 /// Ddx49	8q13.3	protein binding /// cellular_component /// cytoplasm /// plasma membrane /// G-protein coupled glutamate receptor signaling pathway /// protein C-terminus binding /// membrane /// protein domain specific binding /// cell junction /// synapse /// postsynaptic membrane /// nucleotide binding /// nucleic acid binding /// RNA binding /// helicase activity /// ATP binding /// ATP-dependent helicase ac…
10401781	-1.41239	1946.52	1763.57	1729.29	1240.87	1335.85	1271.1	serine palmitoyltransferase, long chain base subunit 2	Sptlc2	12q21.32	catalytic activity /// serine C-palmitoyltransferase activity /// serine C-palmitoyltransferase activity /// mitochondrion /// endoplasmic reticulum /// sphingomyelin biosynthetic process /// metabolic process /// biosynthetic process /// membrane /// integral to membrane /// transferase activity /// transferase activity, transferring acyl groups /// serine C-palmitoyltransferase complex /// pyri…
10564520	-1.41262	392.352	357.728	314.286	237.636	277.383	237.403	small nucleolar RNA, H/ACA box 21	Snora21	7q11.23	molecular_function /// cellular_component /// biological_process
10444674	-1.41291	151.394	137.644	164.893	104.907	105.151	110.434	lymphocyte antigen 6 complex, locus G6C	Ly6g6c	17q12	molecular_function /// cellular_component /// plasma membrane /// biological_process /// membrane /// anchored to membrane
10410393	-1.41384	1191.93	1087.91	1051.21	773.572	795.331	783.939	5-methyltetrahydrofolate-homocysteine methyltransferase reductase	Mtrr	13q21.33	iron ion binding /// nucleus /// cytoplasm /// cellular amino acid biosynthetic process /// methionine biosynthetic process /// FMN binding /// oxidoreductase activity /// oxidoreductase activity, oxidizing metal ions, NAD or NADP as acceptor /// [methionine synthase] reductase activity /// intermediate filament cytoskeleton /// aquacobalamin reductase activity /// flavin adenine dinucleotide bin…
10551989	-1.41391	240.589	225.524	209.102	163.352	138.811	177.017	transmembrane protein 149 /// U2 small nuclear RNA auxiliary factor 1-like 4	Tmem149 /// U2af1l4	7p14.3	receptor activity /// protein binding /// plasma membrane /// plasma membrane /// biological_process /// membrane /// integral to membrane /// nucleotide binding /// nucleic acid binding /// RNA binding /// nucleus /// spliceosomal complex /// mRNA processing /// zinc ion binding /// RNA splicing /// metal ion binding
10489891	-1.41455	1512.16	1507.29	1374.33	1020.82	1026.52	1056.13	UDP-Gal:betaGlcNAc beta 1,4-galactosyltransferase, polypeptide 5	B4galt5	2q24.3	Golgi apparatus /// carbohydrate metabolic process /// membrane /// integral to membrane /// transferase activity /// transferase activity, transferring glycosyl groups /// metal ion binding
10547869	-1.41455	608.076	559.02	576.255	389.28	417.807	425.503	leprecan-like 2	Leprel2	6q22.31	molecular_function /// iron ion binding /// cellular_component /// endoplasmic reticulum /// negative regulation of cell proliferation /// oxidoreductase activity /// oxidoreductase activity, acting on single donors with incorporation of molecular oxygen, incorporation of two atoms of oxygen /// oxidoreductase activity, acting on paired donors, with incorporation or reduction of molecular oxygen …
10588294	-1.4151	1448.31	1442.42	1421.04	929.201	1069.32	1054.35	topoisomerase (DNA) II binding protein 1	Topbp1	9q31.1	condensed nuclear chromosome /// male germ cell nucleus /// DNA binding /// nucleus /// chromosome /// cytoplasm /// cytoskeleton /// DNA repair /// response to DNA damage stimulus /// reciprocal meiotic recombination /// response to ionizing radiation /// PML body
10385747	-1.41512	489.138	452.528	413.1	318.507	322.201	314.418	PHD finger protein 15	Phf15	11p11.11	histone acetyltransferase complex /// molecular_function /// zinc ion binding /// histone H3 acetylation /// histone H4-K5 acetylation /// histone H4-K8 acetylation /// histone H4-K12 acetylation /// metal ion binding
10410695	-1.41515	594.211	568.15	543.88	371.57	423.786	411.442	Rho-related BTB domain containing 3	Rhobtb3	13q22.2	nucleotide binding /// ATP binding /// GTP binding /// Golgi apparatus /// ATP catabolic process /// transport /// small GTPase mediated signal transduction /// hydrolase activity /// ATPase activity /// Rab GTPase binding /// retrograde transport, endosome to Golgi
10362615	-1.41537	446.836	405.149	428.62	317.183	299.786	287.807	TRAF3 interacting protein 2	Traf3ip2	10p11.1	B cell apoptotic process /// humoral immune response /// immunoglobulin secretion
10574632	-1.4157	1089.63	985.69	941.306	732.881	690.13	704.484	core binding factor beta	Cbfb	8q23.1	ossification /// osteoblast differentiation /// DNA binding /// transcription coactivator activity /// protein binding /// nucleus /// lymphocyte differentiation /// myeloid cell differentiation /// positive regulation of transcription from RNA polymerase II promoter /// cell maturation /// definitive hemopoiesis
10509168	-1.4165	507.925	485.671	459.332	328.763	336.045	360.862	E2F transcription factor 2	E2f2	4q28.3	core promoter binding /// DNA binding /// sequence-specific DNA binding transcription factor activity /// protein binding /// nucleus /// transcription factor complex /// transcription, DNA-dependent /// regulation of transcription, DNA-dependent /// apoptotic process /// cell cycle /// transcription factor binding /// regulation of cell cycle
10593867	-1.41672	235.5	205.667	225.528	146.909	161.018	162.398	leucine rich repeat and Ig domain containing 1	Lingo1	9q12	epidermal growth factor receptor binding /// protein binding /// plasma membrane /// membrane /// integral to membrane /// central nervous system neuron development /// central nervous system neuron development /// neuron projection development /// protein kinase B signaling cascade /// negative regulation of oligodendrocyte differentiation
10392183	-1.41794	1344.83	1266.72	1244.77	857.065	923.13	940.13	endoplasmic reticulum (ER) to nucleus signalling 1	Ern1	11q22.3	nucleotide binding /// magnesium ion binding /// catalytic activity /// endonuclease activity /// endoribonuclease activity /// endoribonuclease activity /// protein kinase activity /// protein serine/threonine kinase activity /// ATP binding /// nuclear inner membrane /// endoplasmic reticulum /// endoplasmic reticulum membrane /// transcription, DNA-dependent /// regulation of transcription, DN…
10524909	-1.41807	212.13	220.685	220.685	138.275	144.638	181.146	nitric oxide synthase 1, neuronal	Nos1	5q23.1	photoreceptor inner segment /// regulation of sodium ion transport /// nitric-oxide synthase activity /// nitric-oxide synthase activity /// iron ion binding /// protein binding /// calmodulin binding /// membrane fraction /// soluble fraction /// nucleus /// cytoplasm /// mitochondrion /// mitochondrial outer membrane /// cytosol /// cytoskeleton /// plasma membrane /// arginine catabolic proces…
10390746	-1.4181	63.6549	47.1635	42.0146	35.1716	36.3615	34.5848	topoisomerase (DNA) II alpha	Top2a	11q22.1	nucleotide binding /// resolution of meiotic recombination intermediates /// condensed chromosome /// synaptonemal complex /// sister chromatid segregation /// DNA binding /// chromatin binding /// DNA topoisomerase activity /// DNA topoisomerase (ATP-hydrolyzing) activity /// DNA topoisomerase (ATP-hydrolyzing) activity /// DNA topoisomerase (ATP-hydrolyzing) activity /// protein kinase C bindin…
10502766	-1.41837	357.383	332.548	284.654	219.248	204.76	264.092	latrophilin 2	Lphn2	3q24	signal transducer activity /// receptor activity /// G-protein coupled receptor activity /// plasma membrane /// signal transduction /// G-protein coupled receptor signaling pathway /// biological_process /// membrane /// integral to membrane /// synaptosome /// PDZ domain binding
10602739	-1.41864	806.688	853.127	772.325	538.333	605.023	571.58	acyl-CoA thioesterase 9	Acot9	Xq28	acetyl-CoA hydrolase activity /// carboxylesterase activity /// protein binding /// mitochondrion /// acyl-CoA metabolic process /// palmitoyl-CoA hydrolase activity /// hydrolase activity /// acyl-CoA hydrolase activity
10432593	-1.41884	875.363	829.129	720.027	576.315	583.965	543.645	cysteine-serine-rich nuclear protein 2	Csrnp2	15q26.3	DNA binding /// sequence-specific DNA binding transcription factor activity /// nucleus /// nucleus /// transcription, DNA-dependent /// regulation of transcription, DNA-dependent /// apoptotic process /// negative regulation of phosphatase activity /// phosphatase binding /// positive regulation of transcription from RNA polymerase II promoter
10358191	-1.41914	1231.9	1185.47	1151.95	785.502	868.131	863.162	calmodulin regulated spectrin-associated protein family, member 2	Camsap2	1q12	molecular_function /// cellular_component /// cytoplasm /// cytoskeleton /// microtubule /// microtubule binding /// biological_process
10516007	-1.41948	927.513	851.487	785.671	588.218	621.075	593.842	zinc metallopeptidase, STE24 homolog (S. cerevisiae)	Zmpste24	4q26	metalloendopeptidase activity /// metalloendopeptidase activity /// endoplasmic reticulum /// Golgi apparatus /// proteolysis /// nuclear envelope organization /// nuclear envelope organization /// metabolic process /// peptidase activity /// metallopeptidase activity /// membrane /// integral to membrane /// hydrolase activity /// prenylated protein catabolic process /// metal ion binding
10555179	-1.41951	795.242	787.575	710.585	536.211	534.637	542.752	protein-kinase, interferon-inducible double stranded RNA dependent inhibitor, repressor of (P58 repressor)	Prkrir	7q22.3	nucleic acid binding /// DNA binding /// nucleus /// biological_process /// kinase activity /// phosphorylation /// metal ion binding /// protein dimerization activity
10368577	-1.41966	443.541	407.349	380.24	310.515	275.705	280.463	ring finger protein 217	Rnf217	10p11.23	molecular_function /// cellular_component /// biological_process /// zinc ion binding /// membrane /// integral to membrane /// ligase activity /// metal ion binding
10595013	-1.41984	1201.85	1118.02	1147.28	769.092	841.843	831.854	tropomodulin 2	Tmod2	9q21.13	actin binding /// tropomyosin binding /// cytoplasm /// cytoskeleton /// neuron-neuron synaptic transmission /// learning or memory /// growth cone /// neuron projection /// positive regulation of G-protein coupled receptor protein signaling pathway
10420668	-1.4204	523.422	450.283	429.713	328.894	336.685	319.157	microRNA 15a	Mir15a	14q23.2	negative regulation of gene expression /// Wnt receptor signaling pathway /// response to oxygen levels /// cellular response to lipopolysaccharide /// cellular response to amino acid stimulus
10411119	-1.42063	1799.65	1805.71	1655.05	1123.58	1157.71	1442.11	PAP associated domain containing 4	Papd4	13q31.3	nucleotide binding /// polynucleotide adenylyltransferase activity /// protein binding /// ATP binding /// nucleus /// cytoplasm /// mRNA processing /// transferase activity /// RNA polyadenylation /// metal ion binding /// histone mRNA catabolic process
10512939	-1.4215	645.61	581.035	557.973	417.006	423.322	412.796	VMA21 vacuolar H+-ATPase homolog (S. cerevisiae)	Vma21	4q11	lysosome /// endoplasmic reticulum /// endoplasmic reticulum membrane /// membrane /// integral to membrane /// COPII vesicle coat /// cytoplasmic vesicle /// vacuolar proton-transporting V-type ATPase complex assembly
10487987	-1.42162	124.796	100.753	126.779	84.063	80.869	81.6142	leucine rich repeat neuronal 4	Lrrn4	2q21.2	molecular_function /// cellular_component /// biological_process /// membrane /// integral to membrane
10558872	-1.42225	366.905	322.074	332.68	231.014	228.11	259.312	transmembrane protein 80	Tmem80	7q36.1	molecular_function /// cellular_component /// biological_process /// membrane /// integral to membrane
10450145	-1.42239	450.202	434.951	455.54	332.472	279.936	333.049	proteasome (prosome, macropain) subunit, beta type 9 (large multifunctional peptidase 2)	Psmb9	17q12	proteasome complex /// endopeptidase activity /// threonine-type endopeptidase activity /// nucleus /// cytoplasm /// proteasome core complex /// proteolysis /// peptidase activity /// hydrolase activity /// antigen processing and presentation /// antigen processing and presentation /// proteolysis involved in cellular protein catabolic process
10352690	-1.42287	1440.63	1317.63	1264.35	931.961	959.704	931.495	angel homolog 2 (Drosophila)	Angel2	1q31.2	molecular_function /// cellular_component /// biological_process
10594835	-1.42316	1029.21	909.276	971.282	661.98	689.291	691.098	polymerase (RNA) II (DNA directed) polypeptide M	Polr2m	9q21.11	molecular_function /// DNA-directed RNA polymerase activity /// nucleus /// nuclear envelope /// transcription, DNA-dependent /// DNA-directed RNA polymerase II, holoenzyme /// neuronal cell body /// maintenance of ER location
10464425	-1.42317	468.087	445.597	357.627	281.149	321.807	286.018	G protein-coupled receptor kinase 5	Grk5	---	nucleotide binding /// desensitization of G-protein coupled receptor protein signaling pathway /// protein kinase activity /// protein serine/threonine kinase activity /// G-protein coupled receptor kinase activity /// ATP binding /// nucleus /// cytoplasm /// plasma membrane /// protein phosphorylation /// apoptotic process /// signal transduction /// tachykinin receptor signaling pathway /// re…
10437942	-1.42346	643.613	519.046	568.634	381.51	448.616	384.812	ubiquitin-conjugating enzyme E2 variant 2	Ube2v2	16p13.11	DNA double-strand break processing /// protein binding /// nucleus /// metabolic process /// positive regulation of neuron projection development /// acid-amino acid ligase activity /// UBC13-MMS2 complex /// positive regulation of proteasomal ubiquitin-dependent protein catabolic process /// error-free postreplication DNA repair /// negative regulation of neuron apoptotic process /// positive re…
10371332	-1.4236	1259.9	1227.93	1110.81	796.027	867.411	862.649	aldehyde dehydrogenase 1 family, member L2	Aldh1l2	10q23.1	catalytic activity /// cytoplasm /// mitochondrion /// mitochondrion /// one-carbon metabolic process /// metabolic process /// methyltransferase activity /// biosynthetic process /// 10-formyltetrahydrofolate catabolic process /// formyltetrahydrofolate dehydrogenase activity /// oxidoreductase activity /// oxidoreductase activity, acting on the aldehyde or oxo group of donors, NAD or NADP as ac…
10510399	-1.42367	406.459	368.951	364.877	262.088	254.207	284.619	mannan-binding lectin serine peptidase 2 /// TAR DNA binding protein	Masp2 /// Tardbp	4q31.22	complement activation, lectin pathway /// catalytic activity /// serine-type endopeptidase activity /// calcium ion binding /// extracellular region /// proteolysis /// complement activation /// complement activation, classical pathway /// peptidase activity /// serine-type peptidase activity /// hydrolase activity /// innate immune response /// metal ion binding /// calcium-dependent protein bin…
10453102	-1.42369	1328.79	1204.05	1234.8	873.86	888.814	881.445	serine/arginine-rich splicing factor 7	Srsf7	17q25.3	nucleotide binding /// nucleic acid binding /// RNA binding /// protein binding /// nucleus /// mRNA processing /// zinc ion binding /// RNA splicing /// metal ion binding /// negative regulation of nuclear mRNA splicing, via spliceosome
10562774	-1.42393	1398.58	1401.53	1478.06	972.444	986.551	1045.99	RIKEN cDNA 2310044H10 gene	2310044H10Rik	7p12.1	molecular_function /// cellular_component /// extracellular region /// biological_process /// membrane /// integral to membrane
10483719	-1.42402	1302.69	1254.8	1226.58	846.003	872.02	941.158	chimerin (chimaerin) 1	Chn1	2p13.1 /// 2p13.2	GTPase activator activity /// protein binding /// intracellular /// signal transduction /// nervous system development /// motor axon guidance /// regulation of Rac GTPase activity /// intracellular signal transduction /// metal ion binding /// ephrin receptor binding /// ephrin receptor signaling pathway /// regulation of axonogenesis /// regulation of axonogenesis
10440770	-1.42446	1041.4	1026.71	924.237	638.245	697.895	767.573	SR-related CTD-associated factor 4	Scaf4	16q24.3	nucleus /// mRNA processing /// protein C-terminus binding
10439695	-1.42512	945.216	914.796	990.118	630.625	673.19	696.76	transgelin 3	Tagln3	16q11.2	negative regulation of transcription from RNA polymerase II promoter /// negative regulation of transcription from RNA polymerase II promoter /// molecular_function /// nucleus /// muscle organ development
10590279	-1.42521	534.302	529.907	511.347	344.662	396.029	366.392	myosin VIIA and Rab interacting protein	Myrip	9q33.1	exocyst /// photoreceptor outer segment /// actin binding /// protein binding /// cytoplasm /// intracellular protein transport /// actin cytoskeleton /// apical plasma membrane /// myosin binding /// myosin binding /// Rab GTPase binding /// Rab GTPase binding /// vesicle transport along actin filament /// secretory granule membrane /// dense core granule /// cytoplasmic vesicle /// positive reg…
10461844	-1.42597	1109.32	996.414	990.408	683.559	758.769	727.945	guanine nucleotide binding protein, alpha q polypeptide	Gnaq	19p13.11 /// 19p13.12	nucleotide binding /// skeletal system development /// regulation of action potential /// G-protein coupled receptor binding /// GTPase activity /// GTPase activity /// signal transducer activity /// GTPase activator activity /// protein binding /// GTP binding /// membrane fraction /// cytosol /// heterotrimeric G-protein complex /// heterotrimeric G-protein complex /// plasma membrane /// caveo…
10357736	-1.42628	140.554	128.269	133.952	95.7939	86.9569	99.9214	neurofascin	Nfasc	1q12	protein localization to paranode region of axon /// intracellular /// plasma membrane /// cell adhesion /// axon guidance /// membrane /// integral to membrane /// transmission of nerve impulse /// axon /// paranodal junction assembly /// paranodal junction /// node of Ranvier /// paranode region of axon /// initial segment /// synapse organization /// protein localization to juxtaparanode region…
10584954	-1.42645	354.553	315.235	303.013	213.617	231.65	235.796	proprotein convertase subtilisin/kexin type 7 /// ring finger protein 214	Pcsk7 /// Rnf214	9p11.2	serine-type endopeptidase activity /// Golgi apparatus /// proteolysis /// peptidase activity /// serine-type peptidase activity /// membrane /// integral to membrane /// protein processing /// hydrolase activity /// integral to Golgi membrane /// molecular_function /// cellular_component /// biological_process /// zinc ion binding /// metal ion binding
10447431	-1.4265	524.568	454.596	487.283	317.657	349.479	360.588	forkhead box N2	Foxn2	---	negative regulation of transcription from RNA polymerase II promoter /// DNA binding /// double-stranded DNA binding /// RNA polymerase II distal enhancer sequence-specific DNA binding transcription factor activity /// nucleus /// transcription factor complex /// transcription, DNA-dependent /// regulation of transcription, DNA-dependent /// pattern specification process /// transcription factor …
10405343	-1.42779	1052.98	1119.69	1126.5	785.49	795.762	730.018	tetraspanin 17	Tspan17	13q14.3	molecular_function /// biological_process /// membrane /// integral to membrane
10406817	-1.4295	6133.27	5880.02	5893.97	4125.48	4241.2	4158.78	ectodermal-neural cortex 1	Enc1	13q32.1	actin binding /// cytoplasm /// cytoskeleton /// multicellular organismal development
10349752	-1.42956	419.363	364.276	307.842	243.195	267.831	247.13	ELK4, member of ETS oncogene family /// major facilitator superfamily domain containing 4	Elk4 /// Mfsd4	1q12	DNA binding /// sequence-specific DNA binding transcription factor activity /// nucleus /// cytoplasm /// regulation of transcription, DNA-dependent /// sequence-specific DNA binding /// molecular_function /// cellular_component /// transport /// biological_process /// membrane /// integral to membrane /// transmembrane transport
10465263	-1.42973	2959.75	2741.18	2638.95	1864.15	1979.68	1985.11	D4, zinc and double PHD fingers family 2	Dpf2	19p13.3	nucleic acid binding /// intracellular /// nucleus /// nucleus /// cytoplasm /// cytoplasm /// centrosome /// transcription, DNA-dependent /// regulation of transcription, DNA-dependent /// apoptotic process /// zinc ion binding /// intracellular membrane-bounded organelle /// metal ion binding
10371201	-1.43015	759.228	747.562	710.473	526.989	518.612	504.408	nicalin homolog (zebrafish)	Ncln	10q22.3	molecular_function /// nucleus /// endoplasmic reticulum /// proteolysis /// biological_process /// peptidase activity /// regulation of signal transduction /// membrane /// integral to membrane /// intracellular membrane-bounded organelle
10495623	-1.43024	197.749	182.962	161.884	125.382	124.169	128.589	predicted gene 9916	Gm9916	3q13.32	molecular_function /// cellular_component /// biological_process
10579550	-1.43058	710.362	648.744	582.847	397.347	463.534	498.105	unc-13 homolog A (C. elegans)	Unc13a	8q21.11	SNARE binding /// protein binding /// cytoplasm /// plasma membrane /// exocytosis /// neurotransmitter secretion /// membrane /// synaptic vesicle docking involved in exocytosis /// synaptic vesicle priming /// synaptic vesicle maturation /// syntaxin-1 binding /// synaptosome /// protein domain specific binding /// diacylglycerol binding /// cell junction /// synaptic transmission, glutamatergi…
10434668	-1.43092	3365.14	3324.73	3106.73	2327.69	2310.9	2205.53	transmembrane protein 97	Tmem97	16p12.2	molecular_function /// nucleus /// cytoplasm /// lysosome /// endoplasmic reticulum /// rough endoplasmic reticulum /// plasma membrane /// membrane /// integral to membrane /// nuclear membrane /// cholesterol homeostasis
10403750	-1.43146	401.923	440.952	336.625	237.153	298.276	287.539	RIKEN cDNA 2810021B07 gene /// predicted gene 7102	2810021B07Rik /// Gm7102	13p11.1	molecular_function /// nucleus /// cytoplasm /// centrosome /// cytoskeleton /// cell cycle /// mitosis /// biological_process /// midbody /// cell division /// cellular_component
10396008	-1.43189	853.915	849.992	740.778	533.399	585.961	585.961	PRP39 pre-mRNA processing factor 39 homolog (yeast) /// FK506 binding protein 3	Prpf39 /// Fkbp3	12q14.3	peptidyl-prolyl cis-trans isomerase activity /// FK506 binding /// nucleus /// protein folding /// membrane /// isomerase activity /// peptidyl-proline modification /// molecular_function /// intracellular /// nucleus /// RNA processing /// mRNA processing /// biological_process /// RNA splicing
10518570	-1.43235	2893.8	2950.23	2869.89	2017.91	2001.93	2063.9	phosphogluconate dehydrogenase	Pgd	4q31.23	nucleotide binding /// phosphogluconate dehydrogenase (decarboxylating) activity /// phosphogluconate dehydrogenase (decarboxylating) activity /// soluble fraction /// cytoplasm /// microsome /// carbohydrate metabolic process /// pentose-phosphate shunt /// NADP metabolic process /// phosphogluconate 2-dehydrogenase activity /// pentose-phosphate shunt, oxidative branch /// oxidoreductase activi…
10384504	-1.43284	278.915	250.514	250.141	184.545	186.679	172.466	Meis homeobox 1	Meis1	11p15.1	angiogenesis /// lens morphogenesis in camera-type eye /// DNA binding /// chromatin binding /// sequence-specific DNA binding transcription factor activity /// RNA polymerase II distal enhancer sequence-specific DNA binding transcription factor activity /// protein binding /// nucleus /// transcription factor complex /// transcription, DNA-dependent /// regulation of transcription, DNA-dependent…
10466008	-1.43352	423.197	384.736	424.092	262.426	296.725	301.018	dihydroxyacetone kinase 2 homolog (yeast)	Dak	19p13.2	nucleotide binding /// catalytic activity /// glycerone kinase activity /// ATP binding /// cellular_component /// glycerol metabolic process /// metabolic process /// kinase activity /// phosphorylation /// transferase activity /// lyase activity /// FAD-AMP lyase (cyclizing) activity /// metal ion binding
10461311	-1.43408	900.012	841.417	817.183	566.788	600.479	616.515	echinoderm microtubule associated protein like 3	Eml3	19p13.2	molecular_function /// serine-type endopeptidase activity /// cellular_component /// cytoplasm /// cytoskeleton /// microtubule /// proteolysis /// biological_process
10465132	-1.43488	671.828	634.559	629.681	407.703	448.795	496.606	signal-induced proliferation associated gene 1	Sipa1	19p13.3	protein C-terminus binding /// transport vesicle /// cellular response to water deprivation /// protein complex /// regulation of cell cycle
10587503	-1.43493	141.871	145.942	133.603	95.9384	97.5435	100.047	SH3 domain binding glutamic acid-rich protein like 2	Sh3bgrl2	9q21.31	molecular_function /// cellular_component /// nucleus /// biological_process /// SH3 domain binding
10570639	-1.43494	3739.76	3411.4	3541.08	2361.66	2474.31	2616.63	cadherin 11 pseudogene	2610005L07Rik	8p21.3	---
10412394	-1.43535	1690.82	1577.68	1553.71	1054.99	1158.75	1146.5	nicotinamide nucleotide transhydrogenase	Nnt	---	mitochondrion /// mitochondrion /// mitochondrial inner membrane /// NADP binding
10554900	-1.43553	479.206	448.31	411.522	305.596	320.834	304.812	discs, large homolog 2 (Drosophila)	Dlg2	7q22.1	protein binding /// membrane fraction /// cytoplasm /// plasma membrane /// synaptic transmission /// protein C-terminus binding /// negative regulation of phosphatase activity /// membrane /// sensory perception of pain /// protein phosphatase binding /// cell junction /// PDZ domain binding /// dendrite /// neuronal cell body /// receptor clustering /// juxtaparanode region of axon /// juxtapar…
10470050	-1.43582	676.979	633.883	643.988	435.454	455.287	470.905	ATP-binding cassette, sub-family A (ABC1), member 2	Abca2	2p23.3	nucleotide binding /// ATP binding /// lysosome /// lysosomal membrane /// endosome /// microtubule organizing center /// ATP catabolic process /// regulation of transcription from RNA polymerase II promoter /// cholesterol metabolic process /// integral to membrane /// cytoplasmic membrane-bounded vesicle /// ATPase activity /// regulation of intracellular cholesterol transport
10604199	-1.43593	825.806	717.238	682.225	515.146	496.685	533.401	cullin 4B	Cul4b	Xp21.1	nucleus /// DNA repair /// ubiquitin-dependent protein catabolic process /// response to DNA damage stimulus /// cell cycle /// cullin-RING ubiquitin ligase complex /// Cul4B-RING ubiquitin ligase complex /// ubiquitin protein ligase binding /// positive regulation of protein catabolic process /// positive regulation of S phase of mitotic cell cycle
10515295	-1.43633	1933.31	1888.53	1834.81	1241.1	1313.92	1386.38	microtubule associated serine/threonine kinase 2	Mast2	4q26	nucleotide binding /// magnesium ion binding /// protein kinase activity /// protein serine/threonine kinase activity /// protein binding /// ATP binding /// cytoplasm /// cytoskeleton /// protein phosphorylation /// microtubule binding /// microtubule cytoskeleton /// membrane /// kinase activity /// phosphorylation /// transferase activity /// transferase activity, transferring phosphorus-conta…
10548727	-1.43633	149.545	129.241	109.537	87.2936	89.4554	91.491	RIKEN cDNA D230041D01 gene	D230041D01Rik	6q23.2	---
10499643	-1.43634	670.08	625.248	637.409	414.2	474.796	458.253	cholinergic receptor, nicotinic, beta polypeptide 2 (neuronal)	Chrnb2	3p11.1	regulation of action potential /// regulation of action potential /// conditioned taste aversion /// response to hypoxia /// response to hypoxia /// receptor activity /// acetylcholine-activated cation-selective channel activity /// acetylcholine-activated cation-selective channel activity /// acetylcholine-activated cation-selective channel activity /// acetylcholine-activated cation-selective c…
10534862	-1.43639	2216.27	2261.29	2090.45	1490.79	1510.17	1570.23	procollagen C-endopeptidase enhancer protein	Pcolce	5q31.2	collagen binding /// extracellular region /// collagen /// extracellular space /// proteolysis /// heparin binding /// positive regulation of peptidase activity /// peptidase activator activity
10466304	-1.43661	867.837	872.018	816.574	585.23	553.256	643.715	deltex 4 homolog (Drosophila)	Dtx4	19p13.2	cellular_component /// cytoplasm /// Notch signaling pathway /// biological_process /// zinc ion binding /// ligase activity /// metal ion binding
10604906	-1.43684	305.83	274.44	281.907	189.513	203.267	207.061	iduronate 2-sulfatase	Ids	Xq12	catalytic activity /// iduronate-2-sulfatase activity /// protein binding /// lysosome /// metabolic process /// sulfuric ester hydrolase activity /// hydrolase activity /// metal ion binding
10600377	-1.43687	3465.96	3566.86	3480.07	2284.2	2441.97	2599.98	ATPase, H+ transporting, lysosomal accessory protein 1	Atp6ap1	Xq13.1	nucleotide binding /// ATP binding /// vacuole /// transport /// ion transport /// cell death /// ATP hydrolysis coupled proton transport /// proton transport /// membrane /// integral to membrane /// proton-transporting V-type ATPase, V1 domain /// hydrogen ion transporting ATP synthase activity, rotational mechanism /// proton-transporting ATPase activity, rotational mechanism
10574098	-1.43716	147.685	163.543	163.543	120.611	96.9595	113.792	NLR family, CARD domain containing 5	Nlrc5	8q22.1	nucleotide binding /// RNA polymerase II core promoter sequence-specific DNA binding /// ATP binding /// nucleus /// nucleus /// cytoplasm /// cytosol /// cytosol /// defense response /// negative regulation of NF-kappaB transcription factor activity /// negative regulation of NF-kappaB transcription factor activity /// regulation of kinase activity /// innate immune response /// innate immune re…
10460987	-1.43716	1133.49	1103.57	1076.12	737.293	755.871	813.718	neurexin II	Nrxn2	19p13.3	calcium channel regulator activity /// protein binding /// synaptic transmission /// neurotransmitter secretion /// synapse assembly /// membrane /// integral to membrane /// presynaptic membrane
10583310	-1.43738	225.076	187.153	165.13	121.312	140.21	137.707	TATA box binding protein (Tbp)-associated factor, RNA polymerase I, D	Taf1d	9p22.3	molecular_function /// DNA binding /// cellular_component /// nucleus /// transcription, DNA-dependent /// regulation of transcription, DNA-dependent /// biological_process
10406026	-1.43756	1999.14	2010.04	1819.04	1354.94	1347.56	1347.56	mitochondrial ribosomal protein L36	Mrpl36	13q22.1	structural constituent of ribosome /// intracellular /// mitochondrion /// mitochondrial large ribosomal subunit /// ribosome /// translation /// ribonucleoprotein complex
10508217	-1.43784	2458.22	2344.19	2334.82	1640.79	1668.14	1653.68	splicing factor proline/glutamine rich (polypyrimidine tract binding protein associated)	Sfpq	4q28.1	nucleotide binding /// alternative nuclear mRNA splicing, via spliceosome /// nucleic acid binding /// DNA binding /// RNA binding /// protein binding /// nucleus /// nucleoplasm /// cytoplasm /// DNA repair /// transcription, DNA-dependent /// regulation of transcription, DNA-dependent /// mRNA processing /// response to DNA damage stimulus /// RNA splicing /// nuclear matrix /// paraspeckles
10557560	-1.43792	1517.28	1512.36	1417.25	1006.79	1030.31	1054.52	CDP-diacylglycerol--inositol 3-phosphatidyltransferase (phosphatidylinositol synthase)	Cdipt	7q33	CDP-diacylglycerol-inositol 3-phosphatidyltransferase activity /// endoplasmic reticulum /// Golgi apparatus /// plasma membrane /// phosphatidylinositol biosynthetic process /// phospholipid biosynthetic process /// membrane /// integral to membrane /// transferase activity /// phosphotransferase activity, for other substituted phosphate groups /// diacylglycerol binding /// manganese ion bindin…
10588505	-1.43816	192.96	168.001	153.907	121.471	106.32	129.876	abhydrolase domain containing 14b	Abhd14b	9q31.1	molecular_function /// nucleus /// nucleolus /// cytoplasm /// biological_process
10586773	-1.43844	405.595	415.076	338.595	262.659	275.018	265.14	general transcription factor II A, 2 /// transcription initiation factor IIA subunit 2-like	Gtf2a2 /// LOC100046289	9q21.11	RNA polymerase II repressing transcription factor binding /// transcription coactivator activity /// nucleus /// transcription factor TFIIA complex /// transcription, DNA-dependent /// regulation of transcription, DNA-dependent /// transcription from RNA polymerase II promoter /// transcription initiation from RNA polymerase II promoter /// transcription factor binding /// TBP-class protein bindi…
10481164	-1.43871	1290.47	1261.24	1296.07	838.168	921.262	917.353	solute carrier family 2 (facilitated glucose transporter), member 6	Slc2a6	2p23.3	molecular_function /// cellular_component /// transport /// biological_process /// carbohydrate transport /// membrane /// integral to membrane
10566543	-1.43921	778.365	746.553	792.077	506.731	558.926	545.138	dachsous 1 (Drosophila)	Dchs1	7q31.1	molecular_function /// cellular_component /// cell adhesion /// biological_process /// membrane /// integral to membrane
10576946	-1.4393	452.552	410.774	380.701	277.561	302.322	282.859	ligase IV, DNA, ATP-dependent	Lig4	8p23.1	single strand break repair /// nucleotide binding /// condensed chromosome /// in utero embryonic development /// pro-B cell differentiation /// DNA binding /// DNA ligase activity /// DNA ligase (ATP) activity /// DNA ligase (ATP) activity /// ATP binding /// ATP binding /// nucleus /// chromosome /// cytoplasm /// plasma membrane /// focal adhesion /// DNA-dependent protein kinase-DNA ligase 4 …
10562399	-1.43968	366.796	345.792	343.703	246.746	245.561	241.112	potassium channel tetramerisation domain containing 15	Kctd15	7p14.2	molecular_function /// ion channel activity /// cellular_component /// biological_process /// protein homooligomerization
10446553	-1.43996	2314.84	2162.61	2231.04	1535	1548.81	1573.45	erythrocyte protein band 4.1-like 3	Epb4.1l3	17q24.3	actin binding /// structural molecule activity /// cytoplasm /// cytoskeleton /// cell-cell junction /// cytoskeletal protein binding /// extrinsic to membrane /// cortical actin cytoskeleton organization /// paranode region of axon /// juxtaparanode region of axon
10465209	-1.44006	786.475	779.571	800.51	528.012	531.19	585.97	family with sequence similarity 89, member B /// Sjogren's syndrome/scleroderma autoantigen 1 homolog (human)	Fam89b /// Sssca1	19p13.3	receptor activity /// protein binding /// cellular_component /// biological_process /// identical protein binding
10402808	-1.44055	559.159	574.864	531.317	365.572	406.218	384.716	jagged 2	Jag2	12q24.13	skeletal system development /// in utero embryonic development /// respiratory system process /// Notch binding /// spermatogenesis /// growth factor activity /// membrane /// morphogenesis of embryonic epithelium /// cell differentiation /// regulation of cell adhesion /// T cell differentiation /// regulation of cell proliferation /// odontogenesis of dentin-containing tooth /// regulation of a…
10606195	-1.44056	710.699	709.163	624.88	472.036	453.267	492.384	ring finger protein, LIM domain interacting	Rlim	Xq22.1	negative regulation of transcription from RNA polymerase II promoter /// ubiquitin-protein ligase activity /// protein binding /// nucleus /// nucleus /// cytoplasm /// transcription, DNA-dependent /// regulation of transcription, DNA-dependent /// ubiquitin-dependent protein catabolic process /// zinc ion binding /// protein ubiquitination /// ligase activity /// negative regulation of sequence-…
10371904	-1.44132	164.963	184.794	162.514	130.276	110.924	114.496	RIKEN cDNA 1110012L19 gene /// predicted gene 8512	1110012L19Rik /// Gm8512	10q23.31	molecular_function /// cellular_component /// biological_process
10463732	-1.44136	4939.25	4479.32	4253.46	3053.88	3265.19	3151.64	internexin neuronal intermediate filament protein, alpha	Ina	19q13.32	structural molecule activity /// intermediate filament /// neurofilament /// multicellular organismal development /// nervous system development /// cell differentiation /// intermediate filament cytoskeleton organization /// neurofilament cytoskeleton organization
10551760	-1.44149	282.165	282.165	282.165	184.132	199.91	203.757	zinc finger protein 84	Zfp84	7p14.3	molecular_function /// cellular_component /// biological_process /// metal ion binding
10552668	-1.44158	1155.5	1080.77	1209.04	768.708	784.723	835.503	leucine rich repeat containing 4B	Lrrc4b	7p12.1	receptor binding /// cellular_component /// plasma membrane /// membrane /// integral to membrane /// cell junction /// synapse /// positive regulation of synapse assembly
10598848	-1.44186	709.995	694.387	632.796	445.308	530.018	440.963	PHD finger protein 16	Phf16	Xp22.12	histone acetyltransferase complex /// molecular_function /// zinc ion binding /// histone H3 acetylation /// histone H4-K5 acetylation /// histone H4-K8 acetylation /// histone H4-K12 acetylation /// metal ion binding
10536294	-1.4424	6310.65	6088.02	5832.03	3958.84	4299.66	4386.39	paternally expressed 10	Peg10	6p25.1	placenta development /// nucleic acid binding /// DNA binding /// nucleus /// cytoplasm /// apoptotic process /// zinc ion binding /// cell differentiation /// negative regulation of transforming growth factor beta receptor signaling pathway /// metal ion binding
10448631	-1.44322	1095.9	1001.69	950.137	651.792	716.93	742.527	tuberous sclerosis 2 /// polycystic kidney disease 1 homolog	Tsc2 /// Pkd1	17q11.1	cartilage condensation /// blood vessel development /// in utero embryonic development /// in utero embryonic development /// kidney development /// embryonic placenta development /// polycystin complex /// cation channel activity /// calcium channel activity /// protein binding /// membrane fraction /// nucleus /// cytoplasm /// Golgi apparatus /// plasma membrane /// cilium /// protein export f…
10406626	-1.4433	714.226	593.409	590.472	421.265	459.755	429.767	homer homolog 1 (Drosophila)	Homer1	13q31.3	skeletal muscle contraction /// receptor binding /// protein binding /// cytoplasm /// plasma membrane /// G-protein coupled glutamate receptor signaling pathway /// G-protein coupled glutamate receptor signaling pathway /// postsynaptic density /// postsynaptic density /// membrane /// synaptosome /// synaptosome /// Z disc /// cell junction /// dendrite /// type 5 metabotropic glutamate recepto…
10406141	-1.44347	630.959	663.998	550.171	432.223	432.226	410.229	bromodomain containing 9	Brd9	13q22.1	molecular_function /// cellular_component /// biological_process
10599530	-1.44372	75.1348	56.8243	68.959	46.3362	46.3233	45.5826	RAB33A, member of RAS oncogene family	Rab33a	Xp11.3	nucleotide binding /// GTP binding /// plasma membrane /// small GTPase mediated signal transduction /// protein transport /// membrane
10540812	-1.44419	499.28	511.923	487.715	353.241	349.818	334.912	TatD DNase domain containing 2	Tatdn2	6q21	molecular_function /// cellular_component /// biological_process
10406423	-1.44459	2023.42	1987.02	1930.82	1332.16	1375.86	1404.97	metallo-beta-lactamase domain containing 2	Mblac2	13q31.1	cellular_component /// biological_process /// hydrolase activity /// metal ion binding
10393113	-1.4446	213.025	199.858	191.328	150.799	132.372	135.361	tripartite motif-containing 65 /// tripartite motif-containing 47	Trim65 /// Trim47	11q23.3	cellular_component /// intracellular /// nucleus /// cytoplasm /// biological_process /// zinc ion binding /// metal ion binding /// molecular_function
10584208	-1.44499	304.185	242.821	264.005	180.072	183.963	195.104	cell adhesion molecule-related/down-regulated by oncogenes	Cdon	9p13.3	cell fate specification /// positive regulation of protein phosphorylation /// lens development in camera-type eye /// protein binding /// integral to plasma membrane /// cell adhesion /// smoothened signaling pathway /// smoothened signaling pathway /// myoblast fusion /// anterior/posterior pattern specification /// cell surface /// cell surface /// embryonic body morphogenesis /// embryonic bo…
10422518	-1.44525	828.415	788.616	774.231	516.656	586.139	553.294	transmembrane and tetratricopeptide repeat containing 4	Tmtc4	---	molecular_function /// cellular_component /// biological_process /// membrane /// integral to membrane
10501903	-1.44544	112.559	107.741	122.576	82.5529	76.7536	77.685	synaptopodin 2	Synpo2	3q21.1	actin binding /// protein binding /// nucleus /// nucleus /// cytoplasm /// actin cytoskeleton /// Z disc /// muscle alpha-actinin binding /// 14-3-3 protein binding
10498620	-1.4456	252.711	214.325	187.527	142.764	156.234	150.737	tripartite motif-containing 59	Trim59	3p14.1	cellular_component /// intracellular /// biological_process /// zinc ion binding /// membrane /// integral to membrane /// metal ion binding
10604053	-1.44643	646.535	640.797	595.771	429.058	460.815	412.535	NF-kappaB repressing factor	Nkrf	Xp21.1	nucleic acid binding /// DNA binding /// RNA binding /// double-stranded RNA binding /// intracellular /// nucleus /// nucleolus /// cytoplasm /// transcription, DNA-dependent /// regulation of transcription, DNA-dependent /// negative regulation of transcription, DNA-dependent
10399337	-1.44647	886.612	764.081	809.45	519.596	597.155	583.959	kelch-like 29 (Drosophila)	Klhl29	12p13.32	molecular_function /// cellular_component /// biological_process
10514219	-1.44673	119.241	108.273	94.2356	75.2458	73.8477	72.306	small Cajal body-specific RNA 8	Scarna8	4q21.23	molecular_function /// cellular_component /// biological_process
10477920	-1.44771	112.967	123.018	102.48	71.8993	77.9405	83.7586	myosin, light polypeptide 9, regulatory	Myl9	2q24.1	stress fiber /// calcium ion binding /// myosin complex /// myosin II complex /// Z disc
10544114	-1.44779	1543.78	1492.18	1483.87	1020.09	990.352	1114.94	homeodomain interacting protein kinase 2	Hipk2	6p21.2	negative regulation of transcription from RNA polymerase II promoter /// nucleotide binding /// RNA polymerase II activating transcription factor binding /// RNA polymerase II transcription coactivator activity /// DNA binding /// transcription corepressor activity /// transcription corepressor activity /// protein kinase activity /// protein serine/threonine kinase activity /// protein serine/th…
10543846	-1.44797	860.163	779.702	805.404	530.352	559.922	599.173	solute carrier family 35, member B4	Slc35b4	6p21.31	UDP-N-acetylglucosamine transmembrane transporter activity /// UDP-xylose transmembrane transporter activity /// Golgi apparatus /// transport /// carbohydrate transport /// UDP-N-acetylglucosamine transport /// UDP-xylose transport /// membrane /// integral to membrane /// transmembrane transport
10386951	-1.44797	266.105	266.105	277.856	173.895	186.641	199.687	heparan sulfate (glucosamine) 3-O-sulfotransferase 3B1	Hs3st3b1	11q13.1	Golgi apparatus /// integral to plasma membrane /// protein sulfation /// sulfotransferase activity /// [heparan sulfate]-glucosamine 3-sulfotransferase 1 activity /// membrane /// integral to membrane /// transferase activity /// [heparan sulfate]-glucosamine 3-sulfotransferase 3 activity
10563323	-1.44841	1436.93	1500.48	1412.27	1035.23	991.903	975.889	nucleobindin 1	Nucb1	7p12.1	DNA binding /// calcium ion binding /// cytoplasm /// endoplasmic reticulum-Golgi intermediate compartment /// Golgi apparatus /// microtubule cytoskeleton /// membrane
[truncated: 795 more rows]
