# Supplementary material for: The long non‐coding RNA Paupar promotes KAP1‐dependent chromatin changes and regulates olfactory bulb neurogenesis
Source: EMBO J. 2018 Apr 16;37(10):e98219. doi: 10.15252/embj.201798219 (PMC5978383; doi:10.15252/embj.201798219)
Supplement: Supplementary file 5 — Dataset EV3 [file EMBJ-37-e98219-s005.xlsx]

## Sheet: Shared_Targets
	Data Set EV3: Shared Target Genes
	Paupar-KAP1 Common Targets			Paupar-KAP1-PAX6 Common Target Genes		Paupar Bound Paupar-KAP1-PAX6 Regulated
	Scn2a1			Trpc7		Gpr158
	Peg3			Slit3		Sctr
	Uprt			Olfml3		Trpc7
	Ttc39b			Dbh		Itga1
	Nfib			Ptprr		Tmem176b
	Zc3h6			Angpt2		Scn3b
	Ppp2r5c			Igfbp5		Glp1r
	Tead1			Tmtc1		Gpr22
	Mkl2			Il13ra1		Lnpep
	Nebl			Lrrc55		Fstl4
	Stox2			Ache		E2f2
	4930412o13rik			Cplx1		Prickle2
	Polr1d			Lrrn4		Igfbp5
	Gstm1			Lgi1		Optc
	Clybl			4930412O13Rik		Slc24a2
	Olfm1			Chrna3		Tmtc1
	Plod2			Itga2		Npy
	Il13ra1			Il4ra		Dscaml1
	Angpt2			Leprel2		Vamp3
	Igfbp5			Tmtc3		Lrrc55
	Sfxn3			Mia3		Syt1
	Aldoc			Ccbl1		Dgkg
	Setd8			Fstl4		Fam163a
	Erbb3			Slc39a4		Ache
	Daam2			Scn3b		Mst1
	Itga1			Trp53inp2		Fzd7
	Chrna3			Optc		Crhr1
	Plxna3			Cyyr1		Emb
	Aox1			Gstm1		Gfra1
	Itgb1			Cnn2		Garnl3
	Fzd7			Vcan		Slit3
	Tm7sf2			Scg3		Cd40
	Slc39a4			Gfra1		Abca1
	Slit3			Tanc2		Nrp2
	Rcn3			Vamp3
	Adc			Tmem176b
	Tgfbi			Npy
	Tcn2			Ltk
	Msrb3			Itga1
	Cyyr1			Gpr22
	Scg3			Crhr1
	Ppap2a			Nrp2
	Cbs			Sez6l2
	Prkar2b			Arf5
	Myb			Gstm3
	Pcyt1b			Gpm6b
	Gucy1a3			Fam163a
	Cnn2			Mst1
	Ppm1l			Setd8
	Timp2			Itgav
	Trip13			Tgfbi
	Cd40			Nucb1
	Mpp2			Bnip3
	Fstl4			Kcnn3
	Jhdm1d			E030019B06Rik
	Anp32b			Ppm1l
	Dbh			Slc22a18
	Ssxb3			Plod2
	P2rx3			Aldh1l2
	Slc8a1			Sctr
	Ptprr			Adamts4
	Tmtc3			Slc2a6
	Atp10d			Lnpep
	Dnahc17			Dscaml1
	Prickle2			Gria2
	Optc			Efna3
	Adrbk2			E2f2
	Slc24a2			Ghr
	Mogat2			Fzd7
	Tmtc1			Gpr158
	Lix1			Golm1
	Gpr158			Anp32b
	Sctr			Daam2
	Lgi1			Dgkg
	Dclk1			Mogat2
	Golm1			Slc24a2
	Atp2b3			Glp1r
	Opcml			Abca1
	Slc9a7			Syt1
	Vcan			Ptpn13
	Ank3			Emb
	Mia3			S100a6
	D030056l22rik			Cd40
	Trpc7			Garnl3
	Fam92b			Itfg3
	Itga8			Prickle2
	Cda			Entpd3
	Pde9a
	Cpeb4
	Npy
	Th
	Dscaml1
	9230110c19rik
	Itga2
	Bcmo1
	Entpd3
	Tmtc2
	Camk2a
	Wdr31
	Nsg2
	Padi2
	Lrrc55
	E330016a19rik
	Lrrc8c
	Nbeal1
	Dgkg
	Gpm6b
	Flna
	Slc16a12
	Gstm3
	Ankrd12
	Ghr
	Fam163a
	Agtr1a
	Magt1
	Gria2
	Cdk15
	Atp11c
	Mst1
	Itfg3
	Ccbl1
	Spry3
	Nhedc2
	Tmem167
	Siah3
	Mr1
	Shc3
	Trp53inp2
	Fry
	Pcdhb17
	2610305d13rik
	S100a6
	Bhlhe40
	Golim4
	Ntrk3
	Dpyd
	Tmem176b
	Fam111a
	Abca5
	Crhr1
	Emb
	Ctla2a
	Mgst2
	Gfra1
	Scn3b
	Tcp11l2
	Garnl3
	Mir218-2
	Glp1r
	Slc22a18
	Gstm7
	Il4ra
	Ptpn13
	Mkx
	Ptplad1
	Ltk
	Lnpep
	Spc25
	Gpr115
	Tert
	Hist1h2bb
	Plce1
	Abca1
	Sstr2
	Pcdhb22
	Elovl4
	Plbd2
	Ckap2l
	Sez6l2
	Txnip
	Ppp1cc
	Olfml3
	Sardh
	Vdr
	Alk
	Hint3
	Hist1h1c
	Ropn1l
	B230118h07rik
	Efna3
	Odz4
	Nrp2
	E2f2
	Cthrc1
	Bnip3
	Itgav
	Igsf21
	Tagln3
	Aldh1l2
	Sncb
	H2afv
	Mical2
	Adamts4
	Dhtkd1
	Kcnn3
	Tanc2
	Mef2a
	Nos1
	Stk40
	Lrrn4
	Leprel2
	Ndrg2
	Pik3r3
	Neil3
	Rlim
	Ccdc104
	3110057o12rik
	Fam18b
	Abat
	Slc2a6
	Chek1
	Vamp3
	E030019b06rik
	Strbp
	Syt1
	Tmem184c
	Hhex
	Tmod2
	D030028m11rik
	Dtl
	Ache
	Hist1h4c
	Nfasc
	Plxna4
	Slc7a6
	Dlg2
	Nrbp1
	Arf5
	Gstm2
	Cplx1
	Hdhd3
	Gpr22
	Rfc2
	Abca2
	Dchs1
	Malat1
	Ube2v2
	Scn3a
	Uhrf1
	Unc13a
	Sh3bgrl2
	Mblac2
	Msl3l2
	Nucb1
