# Supplementary material for: The long non‐coding RNA Paupar promotes KAP1‐dependent chromatin changes and regulates olfactory bulb neurogenesis
Source: EMBO J. 2018 Apr 16;37(10):e98219. doi: 10.15252/embj.201798219 (PMC5978383; doi:10.15252/embj.201798219)
Supplement: Supplementary file 6 — Dataset EV4 [file EMBJ-37-e98219-s006.xlsx]

## Sheet: Sheet1
Data Set EV4: KAP1 ChIP-seq
KAP1 Binding Sites (N2A cells) - Intersection of replicates (mm10)							Paupar-KAP1 shared binding locations (mm10)
chr1	4788638	4788928					chr1	36039369	36040064
chr1	4857786	4858301					chr1	36129694	36130861
chr1	4987468	4988034					chr10	14047904	14049040
chr1	5169250	5170050					chr10	42456626	42457292
chr1	5172495	5172848					chr10	67912079	67912564
chr1	5347694	5348920					chr10	81429636	81430910
chr1	5984211	5985931					chr10	109013691	109014112
chr1	6173653	6174375					chr13	103991038	103991560
chr1	6663956	6664448					chr14	70783278	70785662
chr1	7060713	7061078					chr15	96151900	96153387
chr1	7063949	7065045					chr16	37698973	37699633
chr1	7241307	7241898					chr17	35261817	35263505
chr1	8046066	8046626					chr19	5772165	5772907
chr1	8065682	8065973					chr19	10435685	10437525
chr1	8890100	8890726					chr2	30643538	30643912
chr1	9427833	9428365					chr2	35526384	35530079
chr1	9545500	9545978					chr2	102031657	102032688
chr1	10214919	10215225					chr2	169564759	169565760
chr1	12600712	12601204					chr3	134181994	134182546
chr1	13617031	13617391					chr4	3252607	3253221
chr1	14336279	14336857					chr5	64115309	64115852
chr1	15840870	15841573					chr5	113782436	113785001
chr1	16348104	16348479					chr5	138605727	138607151
chr1	18506523	18506849					chr6	32434437	32435213
chr1	20091200	20091721					chr6	49894173	49895119
chr1	23424810	23425608					chr7	30532973	30533305
chr1	24799215	24799942					chr7	107532483	107534182
chr1	24801604	24802182					chr7	107644731	107646568
chr1	24802831	24803248					chr7	139189013	139189396
chr1	24803970	24806246					chr8	11259690	11260251
chr1	26594401	26595317					chr8	25070258	25071214
chr1	26629022	26629542					chr8	34441654	34442087
chr1	27189910	27190207					chr8	34507854	34508682
chr1	27729734	27730346					chr8	34560722	34562526
chr1	28173874	28174414					chr8	46275937	46276386
chr1	29675570	29676383					chr8	47640537	47642137
chr1	29781703	29782019					chr8	56994411	56995326
chr1	30090539	30091465					chr8	57365201	57366390
chr1	30920403	30921071					chr8	85081024	85081740
chr1	33598269	33599173					chr8	120177038	120177731
chr1	33829981	33830273					chr8	124749497	124750460
chr1	34433030	34433326					chr8	125039599	125041474
chr1	34604980	34605354					chr8	127214677	127216141
chr1	34777615	34778140					chr9	43663623	43664785
chr1	34801692	34802348					chr9	61433834	61434377
chr1	35841417	35841855					chr9	120272431	120273374
chr1	35938165	35938892
chr1	35947070	35947441
chr1	35964550	35965418
chr1	35990611	35991062
chr1	36018469	36019853
chr1	36039369	36040064
chr1	36040380	36040838
chr1	36124118	36125442
chr1	36129694	36130861
chr1	36256328	36257393
chr1	36556810	36557629
chr1	36713754	36714168
chr1	37160788	37161300
chr1	37208550	37208998
chr1	37223012	37223955
chr1	37228151	37231691
chr1	37422282	37422692
chr1	37424110	37424498
chr1	38061215	38061562
chr1	38093298	38094669
chr1	39367901	39368402
chr1	39576695	39577145
chr1	39671185	39671495
chr1	39897479	39897838
chr1	41164335	41164649
chr1	41213714	41214041
chr1	41373952	41374442
chr1	41844826	41845987
chr1	41848490	41850643
chr1	42383096	42383594
chr1	42696482	42696985
chr1	42697376	42698553
chr1	43333281	43333971
chr1	43336297	43337423
chr1	43362505	43364304
chr1	43419511	43419833
chr1	43508902	43509721
chr1	43687673	43688372
chr1	45795275	45795718
chr1	46852962	46853359
chr1	47069545	47070944
chr1	48737924	48738270
chr1	48974339	48974762
chr1	49321553	49322013
chr1	49831194	49831716
chr1	50709837	50710200
chr1	51478135	51478473
chr1	51569673	51570451
chr1	52232573	52232992
chr1	52399303	52399938
chr1	52475622	52476069
chr1	52604612	52605096
chr1	53695609	53696605
chr1	55026887	55027553
chr1	55038945	55039533
chr1	55057469	55057793
chr1	55169151	55169567
chr1	58393275	58393567
chr1	58507293	58508085
chr1	58640988	58641585
chr1	59323178	59323854
chr1	59344456	59345432
chr1	59349505	59350320
chr1	59374747	59375581
chr1	59670035	59670783
chr1	60047210	60047791
chr1	60349405	60350536
chr1	60545843	60547491
chr1	61490832	61491216
chr1	62706513	62706819
chr1	63113998	63114807
chr1	63199846	63200779
chr1	63230981	63231460
chr1	63336365	63336828
chr1	63399578	63400037
chr1	63927210	63927925
chr1	64121800	64122250
chr1	64205056	64205363
chr1	64370641	64371553
chr1	65210851	65211143
chr1	65277054	65277594
chr1	66856067	66856419
chr1	69226775	69227287
chr1	71662397	71663523
chr1	71841650	71842540
chr1	71869738	71870331
chr1	73106221	73106573
chr1	74010623	74011077
chr1	75280939	75282128
chr1	75478802	75479139
chr1	78216608	78217250
chr1	78728101	78728471
chr1	78732692	78733158
chr1	78747295	78747746
chr1	79164727	79165616
chr1	79409569	79410394
chr1	80143487	80143916
chr1	82837425	82837839
chr1	85861893	85862429
chr1	86011507	86012128
chr1	86074495	86075149
chr1	86459085	86461761
chr1	86526852	86528504
chr1	87153783	87154762
chr1	87326685	87327118
chr1	88175935	88177285
chr1	88277201	88277592
chr1	89457862	89459277
chr1	91364416	91364991
chr1	92907023	92907373
chr1	93678895	93680731
chr1	93681428	93681964
chr1	93685570	93687026
chr1	98594021	98594450
chr1	98603081	98603708
chr1	105762490	105763377
chr1	105904574	105904990
chr1	112440202	112440736
chr1	118150156	118150508
chr1	119739785	119740157
chr1	119966953	119967633
chr1	120131974	120132458
chr1	120281048	120281722
chr1	121482822	121485042
chr1	121714128	121714509
chr1	125783363	125783690
chr1	128581067	128581487
chr1	128590915	128591785
chr1	130717063	130717780
chr1	131348580	131348996
chr1	132322573	132323058
chr1	132410022	132410462
chr1	132880537	132881720
chr1	132968597	132968912
chr1	134370724	134371169
chr1	134658361	134659419
chr1	135584577	135585285
chr1	135775424	135775818
chr1	136136453	136136993
chr1	138227835	138228840
chr1	140054058	140054489
chr1	140964283	140964865
chr1	141143810	141144222
chr1	143289235	143289593
chr1	143849337	143849919
chr1	145453099	145453437
chr1	148094307	148095316
chr1	150498276	150498856
chr1	151830967	151831457
chr1	151908738	151909217
chr1	152021777	152023799
chr1	152061305	152061998
chr1	152123595	152124041
chr1	152412345	152412817
chr1	152902144	152903106
chr1	153248928	153249901
chr1	153487076	153487426
chr1	155098927	155099636
chr1	155528520	155531389
chr1	155670480	155671543
chr1	155724839	155725630
chr1	155741018	155743250
chr1	155765339	155765919
chr1	155767121	155767781
chr1	156099378	156099921
chr1	156171459	156173900
chr1	156184266	156186489
chr1	156769800	156770682
chr1	156942702	156943171
chr1	156970799	156972431
chr1	156997425	156998201
chr1	157056647	157057191
chr1	157067220	157067514
chr1	157463367	157464527
chr1	158402106	158402448
chr1	160212400	160212713
chr1	162971262	162972548
chr1	164977629	164980014
chr1	164982542	164984292
chr1	164985290	164986077
chr1	165081312	165081842
chr1	165103021	165103405
chr1	165615044	165615885
chr1	165959207	165960206
chr1	166594490	166594970
chr1	166953636	166954250
chr1	167027250	167028302
chr1	167108453	167109124
chr1	170015929	170018691
chr1	170059056	170059919
chr1	170092722	170093240
chr1	170099005	170099894
chr1	170111597	170112339
chr1	171076161	171076644
chr1	171482538	171482856
chr1	171724330	171725049
chr1	172500114	172501129
chr1	172517261	172518227
chr1	175258735	175259130
chr1	175625005	175625482
chr1	176980595	176980983
chr1	177709826	177710360
chr1	177750641	177751352
chr1	177788822	177790039
chr1	178167122	178168164
chr1	178227770	178229164
chr1	178336729	178337539
chr1	178406084	178406401
chr1	179268460	179268838
chr1	179369193	179369690
chr1	180813103	180813479
chr1	180826268	180826671
chr1	181019179	181019539
chr1	181057426	181058105
chr1	182044588	182046110
chr1	182078269	182079195
chr1	182282133	182282702
chr1	182349010	182350193
chr1	182506331	182506932
chr1	182849379	182849748
chr1	182888342	182889642
chr1	182907141	182907655
chr1	182910746	182912267
chr1	183041710	183042841
chr1	183050425	183050948
chr1	183051533	183052465
chr1	183157781	183158166
chr1	183297037	183298107
chr1	183446103	183446474
chr1	183522443	183523756
chr1	183714380	183715464
chr1	184165442	184166245
chr1	184243566	184244278
chr1	184367764	184368523
chr1	184618469	184619137
chr1	184648395	184649812
chr1	185363182	185363571
chr1	186024282	186025270
chr1	186212709	186213076
chr1	186213749	186214691
chr1	186265736	186266800
chr1	186351972	186352925
chr1	186365387	186365809
chr1	186538470	186538802
chr1	186648678	186649805
chr1	189508510	189509204
chr1	189687766	189688354
chr1	190050057	190050534
chr1	190756707	190757213
chr1	190984689	190985279
chr1	190994900	190995962
chr1	190998439	190999979
chr1	191129504	191129880
chr1	191155902	191156447
chr1	191182714	191185132
chr1	191468845	191469836
chr1	191789319	191789956
chr1	191874592	191874989
chr1	191920959	191922023
chr1	192080889	192082257
chr1	192082844	192083190
chr1	192824347	192824711
chr1	194474378	194474901
chr1	195340666	195340955
chr10	3373616	3373942
chr10	3713297	3713720
chr10	3740662	3741127
chr10	3791926	3792354
chr10	3825667	3826469
chr10	3973071	3973874
chr10	4211908	4212320
chr10	4265641	4265936
chr10	4361957	4363096
chr10	4387622	4388095
chr10	4586986	4587335
chr10	5804877	5805379
chr10	5823267	5823733
chr10	7466469	7466765
chr10	7589592	7590536
chr10	9032823	9033461
chr10	9277240	9278060
chr10	9301668	9302302
chr10	9327033	9327354
chr10	9476114	9476880
chr10	9566070	9566692
chr10	9664240	9664887
chr10	9665768	9667605
chr10	9851524	9851973
chr10	10438920	10439307
chr10	10519837	10520652
chr10	10565040	10565667
chr10	10667223	10667688
chr10	10962346	10963212
chr10	11049417	11049851
chr10	11283939	11284340
chr10	11684207	11684784
chr10	11685966	11687725
chr10	11701924	11702247
chr10	12153521	12153896
chr10	12683906	12684571
chr10	13090379	13091758
chr10	13669094	13669421
chr10	14047904	14049040
chr10	14609428	14609799
chr10	14613120	14613690
chr10	14644340	14645039
chr10	14645639	14646115
chr10	15875406	15875938
chr10	16316463	16316768
chr10	16940714	16941481
chr10	17050629	17050983
chr10	17264947	17265261
chr10	17501415	17502650
chr10	17505435	17506487
chr10	17722865	17723709
chr10	17954041	17954637
chr10	18025193	18025699
chr10	18199393	18199839
chr10	18270034	18270650
chr10	18311385	18311784
chr10	18318590	18318967
chr10	18379013	18379486
chr10	18673886	18675080
chr10	18676309	18676602
chr10	19990357	19990875
chr10	19997455	19998043
chr10	20010715	20011638
chr10	20014515	20014936
chr10	20017156	20018476
chr10	21001032	21001329
chr10	21090032	21090938
chr10	21106916	21107395
chr10	21893429	21893735
chr10	21948266	21948602
chr10	22730755	22731226
chr10	24511634	24512297
chr10	24837721	24838586
chr10	24984136	24985422
chr10	25797228	25797528
chr10	33007439	33007999
chr10	33871161	33871820
chr10	34297509	34298180
chr10	35630917	35631251
chr10	36265304	36265847
chr10	36492450	36493297
chr10	36605502	36605901
chr10	36613645	36613968
chr10	36779301	36779846
chr10	36973924	36974991
chr10	38062616	38063141
chr10	38829945	38831737
chr10	38895706	38896511
chr10	38896886	38897299
chr10	38899319	38901410
chr10	38919862	38920275
chr10	39391358	39391902
chr10	39483202	39483754
chr10	39593123	39594001
chr10	39604957	39606050
chr10	39731420	39732443
chr10	39752522	39752981
chr10	39763831	39764856
chr10	39977764	39978159
chr10	40221293	40222291
chr10	40321677	40322488
chr10	40349405	40349905
chr10	41549158	41550064
chr10	41774324	41774932
chr10	41784853	41786028
chr10	41801201	41802909
chr10	41803314	41803680
chr10	41934564	41935126
chr10	42105054	42105616
chr10	42113504	42114054
chr10	42137081	42137977
chr10	42149886	42150422
chr10	42159136	42160100
chr10	42168392	42169433
chr10	42196760	42197866
chr10	42210075	42210628
chr10	42285897	42286646
chr10	42456626	42457292
chr10	42459070	42460029
chr10	42591547	42592071
chr10	42740245	42741074
chr10	42743502	42744007
chr10	42856477	42857265
chr10	42907895	42908428
chr10	43039828	43040522
chr10	43041260	43042160
chr10	43049571	43050394
chr10	43080925	43083101
chr10	43088638	43089150
chr10	43255631	43256010
chr10	43323950	43324407
chr10	43571721	43572051
chr10	43579125	43580129
chr10	43692488	43693637
chr10	43717268	43717670
chr10	43762805	43763460
chr10	43782466	43782901
chr10	43842447	43842984
chr10	45252479	45252806
chr10	45278386	45278957
chr10	45289351	45289912
chr10	45311191	45312076
chr10	45344047	45345487
chr10	45890321	45891011
chr10	46103807	46104096
chr10	50577824	50578135
chr10	52417661	52417995
chr10	53629536	53629945
chr10	55003916	55004219
chr10	58231891	58232604
chr10	59221981	59222714
chr10	59242306	59243158
chr10	59388235	59389456
chr10	59397295	59398172
chr10	59491396	59492131
chr10	59546142	59546710
chr10	59572894	59573542
chr10	59899415	59900141
chr10	59950493	59951754
chr10	59952266	59952698
chr10	60057533	60058312
chr10	60629361	60630345
chr10	60714133	60714480
chr10	60849361	60851960
chr10	60901100	60901472
chr10	60907365	60907889
chr10	60974081	60974452
chr10	60976110	60977286
chr10	62207410	62207714
chr10	62367210	62368055
chr10	62601969	62602557
chr10	62732596	62733138
chr10	63074898	63075763
chr10	63339230	63339536
chr10	66689255	66689987
chr10	66767216	66767684
chr10	66965784	66967249
chr10	66968495	66968789
chr10	66988985	66990125
chr10	67126549	67127453
chr10	67261474	67261861
chr10	67548732	67549656
chr10	67753903	67755302
chr10	67912079	67912564
chr10	68019045	68019795
chr10	68216400	68217812
chr10	69352422	69352864
chr10	69361135	69362783
chr10	69592139	69592839
chr10	69684353	69684959
chr10	69772500	69773189
chr10	69796449	69797187
chr10	70087719	70088265
chr10	70115683	70116527
chr10	70134940	70135530
chr10	70145805	70146359
chr10	70290877	70291671
chr10	70335398	70336837
chr10	70344068	70344357
chr10	70382204	70382861
chr10	70387772	70388220
chr10	70399138	70399823
chr10	70405225	70405790
chr10	70435584	70437724
chr10	70473238	70475017
chr10	74937155	74937475
chr10	75087051	75087415
chr10	75098021	75099375
chr10	75103069	75104731
chr10	75342978	75345280
chr10	75345992	75346903
chr10	75431356	75432041
chr10	75596456	75597559
chr10	75622086	75622475
chr10	75859647	75860218
chr10	75861734	75863082
chr10	76459145	76460701
chr10	76895235	76898909
chr10	76918022	76919712
chr10	76920056	76922247
chr10	76923005	76923990
chr10	76980468	76983553
chr10	76991058	76991412
chr10	76992351	76996513
chr10	76997124	77001363
chr10	77020022	77021113
chr10	77195585	77196511
chr10	77205842	77207316
chr10	77210335	77211832
chr10	77224953	77226581
chr10	77227040	77227577
chr10	77444966	77445856
chr10	77607834	77608278
chr10	77608851	77609368
chr10	77706389	77707009
chr10	77711222	77711763
chr10	77720372	77721134
chr10	77734699	77735375
chr10	77882537	77882847
chr10	79066498	79067201
chr10	79412717	79413359
chr10	79417576	79417941
chr10	79669202	79669900
chr10	79738023	79740614
chr10	79778060	79778650
chr10	79854775	79855358
chr10	80010775	80011367
chr10	80149772	80150932
chr10	80163936	80165051
chr10	80292446	80292909
chr10	80813440	80814045
chr10	81087196	81087660
chr10	81176625	81177118
chr10	81259836	81261092
chr10	81429636	81430910
chr10	81553363	81553917
chr10	82013555	82014076
chr10	82060478	82060992
chr10	82100251	82100672
chr10	82106410	82107092
chr10	82108920	82110003
chr10	82151252	82151791
chr10	82225296	82225860
chr10	82251788	82252182
chr10	82361925	82362961
chr10	82377426	82377787
chr10	82926747	82927505
chr10	82954321	82954793
chr10	83110662	83111693
chr10	83121679	83122293
chr10	83182207	83184080
chr10	83308811	83309307
chr10	83383760	83384481
chr10	83409892	83410289
chr10	83418490	83418867
chr10	83424389	83425850
chr10	83441143	83441828
chr10	83465400	83466571
chr10	83472636	83473097
chr10	83484428	83484848
chr10	83722918	83723264
chr10	83743046	83743805
chr10	83778499	83780283
chr10	83798575	83799596
chr10	84241803	84242414
chr10	84333207	84333608
chr10	84343620	84344193
chr10	84558412	84558778
chr10	84576961	84577330
chr10	86685285	86685900
chr10	86762910	86763528
chr10	86779075	86779454
chr10	86796899	86797365
chr10	87142366	87143068
chr10	87143633	87143967
chr10	87144906	87145664
chr10	87311705	87312721
chr10	87492262	87493959
chr10	93097172	93097746
chr10	93365636	93366190
chr10	94092274	94092656
chr10	94093124	94094063
chr10	94269407	94269937
chr10	94303490	94304006
chr10	94324816	94326188
chr10	94494725	94496026
chr10	94535628	94536914
chr10	94602846	94604127
chr10	94693229	94694133
chr10	94694734	94695794
chr10	94893928	94894380
chr10	94982436	94984000
chr10	95185332	95185960
chr10	95377951	95378700
chr10	95380229	95380823
chr10	95940803	95941391
chr10	96306569	96307310
chr10	96312913	96313354
chr10	96913928	96914625
chr10	96916264	96916733
chr10	96918096	96919207
chr10	97320447	97320779
chr10	97329160	97329910
chr10	97436423	97437584
chr10	97534401	97534713
chr10	97544965	97546297
chr10	98526036	98526327
chr10	98843628	98844336
chr10	98927973	98928599
chr10	98932076	98932661
chr10	99263408	99264239
chr10	99443550	99446468
chr10	99486706	99487422
chr10	99489371	99490268
chr10	99545471	99546799
chr10	99549407	99550439
chr10	99551033	99551555
chr10	99612786	99613559
chr10	104810295	104811235
chr10	104869748	104870068
chr10	104871118	104871648
chr10	104874839	104875232
chr10	105031081	105031528
chr10	105395133	105395762
chr10	105399227	105401054
chr10	105404982	105405350
chr10	105533622	105533963
chr10	105883378	105883961
chr10	105995576	105995956
chr10	106338402	106339160
chr10	106343079	106344491
chr10	106485984	106486715
chr10	107091386	107091681
chr10	107100875	107101287
chr10	107192911	107193354
chr10	107354143	107354451
chr10	108024421	108024809
chr10	108106934	108107360
chr10	108162457	108162907
chr10	108332909	108333220
chr10	108491210	108492102
chr10	108597479	108598360
chr10	108996236	108997174
chr10	109013691	109014112
chr10	110312396	110312738
chr10	110864264	110864890
chr10	111000401	111002163
chr10	111043693	111044562
chr10	111388561	111388974
chr10	111506310	111506840
chr10	111558944	111559609
chr10	111573018	111573571
chr10	115491434	115492420
chr10	116438438	116439621
chr10	116456451	116456950
chr10	116580968	116581340
chr10	116622128	116622640
chr10	116764897	116765411
chr10	116952541	116952995
chr10	117376297	117376879
chr10	117796335	117796642
chr10	117889577	117890318
chr10	117965208	117968117
chr10	118008727	118010064
chr10	118030471	118032483
chr10	118062250	118063342
chr10	118096777	118097328
chr10	119345590	119346312
chr10	119498103	119498981
chr10	119656540	119657935
chr10	119662428	119663914
chr10	119700559	119701811
chr10	119736874	119737498
chr10	119890704	119892421
chr10	119893297	119893709
chr10	120758029	120758533
chr10	120906119	120906643
chr10	122002370	122002965
chr10	122028579	122029256
chr10	122040388	122040712
chr10	122047237	122047731
chr10	122527469	122527935
chr10	122816238	122816881
chr10	123068391	123068726
chr10	126919810	126920593
chr10	126937936	126938361
chr10	127289854	127291789
chr10	127626186	127627050
chr10	128083359	128083858
chr10	128477767	128478190
chr10	128783806	128784673
chr10	130581195	130581516
chr11	3281272	3281887
chr11	3289748	3290174
chr11	3331928	3332303
chr11	3649360	3649839
chr11	3828256	3828612
chr11	5125037	5125416
chr11	5160749	5161261
chr11	5846503	5847944
chr11	6068053	6068482
chr11	6235335	6236992
chr11	6280747	6281120
chr11	6286494	6287471
chr11	6415869	6416428
chr11	6475060	6475548
chr11	7850708	7851328
chr11	10625188	10625787
chr11	11827150	11827513
chr11	11828043	11828536
chr11	11828874	11829861
chr11	11850428	11850865
chr11	11909862	11910257
chr11	17051773	17052346
chr11	17156704	17157354
chr11	17159369	17159743
chr11	17931295	17931635
chr11	18093227	18093826
chr11	18994963	18995630
chr11	19111784	19112878
chr11	19924446	19924944
chr11	20020125	20021717
chr11	20031339	20031751
chr11	20049588	20049879
chr11	20291778	20292431
chr11	20332086	20332460
chr11	20417324	20417718
chr11	20511226	20511613
chr11	20543442	20543733
chr11	21031061	21031505
chr11	21191948	21194725
chr11	21393876	21395260
chr11	21993261	21994080
chr11	22569545	22570027
chr11	22718208	22719535
chr11	22801990	22803036
chr11	22917668	22918097
chr11	22971554	22973509
chr11	22982073	22982368
chr11	23111495	23112083
chr11	23599029	23599530
chr11	23770630	23771515
chr11	23963135	23963563
chr11	27132163	27132452
chr11	29373433	29373956
chr11	29875750	29876210
chr11	29976854	29977295
chr11	30254075	30254439
chr11	30267547	30268013
chr11	30317069	30317467
chr11	30494148	30494578
chr11	30771931	30772242
chr11	31053658	31053966
chr11	31378045	31378538
chr11	31652608	31652944
chr11	31694044	31694334
chr11	31736268	31737006
chr11	31774309	31775400
chr11	31782972	31785276
chr11	31793728	31794343
chr11	31798056	31798982
chr11	31806455	31806932
chr11	31871056	31871375
chr11	32006680	32007413
chr11	32044942	32047372
chr11	32137004	32137574
chr11	32221411	32222143
chr11	33162255	33162975
chr11	33201019	33201798
chr11	33202356	33203641
chr11	33514742	33515038
chr11	34292189	34292622
chr11	34539302	34540195
chr11	34765893	34766635
chr11	35603882	35605776
chr11	35623625	35624136
chr11	35630267	35630968
chr11	35926591	35926921
chr11	39278901	39279328
chr11	43404624	43405041
chr11	43639442	43639943
chr11	43640532	43640935
chr11	48827797	48828320
chr11	48837105	48837875
chr11	48850703	48851454
chr11	50210368	50210762
chr11	50291755	50292275
chr11	50349394	50349807
chr11	50377719	50378409
chr11	50468422	50468950
chr11	50814871	50815880
chr11	50900458	50900858
chr11	51148680	51148998
chr11	51606338	51606691
chr11	51668568	51669047
chr11	51879618	51881387
chr11	51903262	51903848
chr11	51941917	51943593
chr11	51959148	51959551
chr11	52098974	52099358
chr11	52431777	52432508
chr11	52447158	52447540
chr11	52668848	52669419
chr11	52824470	52825263
chr11	52873544	52873982
chr11	52874411	52875119
chr11	52882781	52883184
chr11	52917775	52920220
chr11	52999086	52999487
chr11	53075537	53075939
chr11	53080006	53080417
chr11	53610929	53611285
chr11	53769885	53770418
chr11	53928235	53928603
chr11	54169454	54170697
chr11	54172030	54172340
chr11	54173468	54174966
chr11	54583159	54583843
chr11	54823629	54824693
chr11	58009395	58009820
chr11	58859256	58860063
chr11	59094430	59094889
chr11	59124806	59125253
chr11	59208395	59209412
chr11	59463242	59464264
chr11	59505795	59506776
chr11	59839414	59839760
chr11	60194787	60195389
chr11	60337517	60338206
chr11	60417122	60417911
chr11	60538139	60539260
chr11	60573652	60573974
chr11	60964350	60964983
chr11	61118092	61118868
chr11	61394860	61396064
chr11	61593992	61595123
chr11	61854635	61855202
chr11	62779740	62780699
chr11	62797773	62798473
chr11	63200049	63200422
chr11	63304419	63304863
chr11	68384818	68387161
chr11	69366178	69366634
chr11	69409910	69410319
chr11	69410765	69411102
chr11	69671612	69672222
chr11	69715427	69715730
chr11	69920391	69921018
chr11	69965250	69965721
chr11	70654182	70654532
chr11	72064643	72065492
chr11	74444964	74445309
chr11	74649565	74649956
chr11	74896502	74897043
chr11	75166790	75167100
chr11	75168797	75169316
chr11	75942825	75943219
chr11	77390267	77390625
chr11	77686460	77686834
chr11	77876116	77877409
chr11	78636943	78637341
chr11	79040751	79041438
chr11	79236360	79238202
chr11	80417219	80417738
chr11	81151990	81152522
chr11	81364576	81365019
chr11	83440527	83441020
chr11	84799130	84799484
chr11	84819033	84819370
chr11	84869652	84870109
chr11	85063631	85064015
chr11	85656369	85656845
chr11	86096269	86096641
chr11	86920226	86920739
chr11	88047204	88048068
chr11	88068412	88069439
chr11	88099482	88099770
chr11	88807771	88808624
chr11	90209464	90210308
chr11	90507920	90508316
chr11	95638051	95638793
chr11	96788829	96789488
chr11	96823355	96823956
chr11	96989406	96990310
chr11	97187330	97187914
chr11	97894197	97894662
chr11	98067369	98067748
chr11	98072329	98073283
chr11	98734201	98734492
chr11	98951483	98951785
chr11	99055600	99056983
chr11	100320037	100320376
chr11	100355313	100356046
chr11	100837453	100837753
chr11	101061191	101061622
chr11	101127255	101127573
chr11	101173622	101174070
chr11	101621620	101622165
chr11	101648260	101649120
chr11	101716409	101716850
chr11	101784597	101785159
chr11	101819834	101820870
chr11	101840464	101843364
chr11	101859800	101860229
chr11	101870210	101870717
chr11	102111169	102112358
chr11	102887820	102888760
chr11	103009312	103009875
chr11	103132289	103132634
chr11	103581030	103581494
chr11	103631822	103632246
chr11	103645649	103646929
chr11	103805036	103805580
chr11	103874546	103875175
chr11	104107016	104107920
chr11	104144173	104144653
chr11	104202228	104204066
chr11	104205852	104207407
chr11	104211973	104212826
chr11	104286311	104287979
chr11	104441801	104442908
chr11	105638159	105638477
chr11	106272995	106273578
chr11	106289487	106290013
chr11	106366560	106367541
chr11	106500995	106501401
chr11	106632281	106633476
chr11	106729437	106730608
chr11	106747183	106747633
chr11	106798137	106798518
chr11	106966060	106966638
chr11	106998908	106999293
chr11	107155119	107155814
chr11	107718018	107718354
chr11	107939466	107940054
chr11	108119627	108120449
chr11	108158440	108159404
chr11	108159815	108160820
chr11	108355315	108355711
chr11	108451659	108452100
chr11	109166147	109166606
chr11	109260835	109261174
chr11	109321611	109322125
chr11	109363029	109363466
chr11	109472307	109472695
chr11	109629754	109631199
chr11	109651087	109651383
chr11	111956877	111957714
chr11	112447814	112448179
chr11	112782232	112782821
chr11	112792785	112793959
chr11	112857419	112858070
chr11	112925025	112926987
chr11	113021645	113023118
chr11	113068997	113071023
chr11	113299805	113300830
chr11	113316604	113317468
chr11	113318768	113320001
chr11	113348057	113351014
chr11	113358379	113361413
chr11	113370958	113372331
chr11	113396831	113397725
chr11	113399255	113400150
chr11	113400541	113401789
chr11	113431447	113432413
chr11	113509260	113509582
chr11	113518644	113519878
chr11	113537902	113540315
chr11	113966597	113967281
chr11	114646551	114647353
chr11	114675576	114676057
chr11	114975879	114976716
chr11	115367205	115367567
chr11	115439647	115440611
chr11	115440925	115441936
chr11	115513661	115514329
chr11	116023829	116024522
chr11	116109807	116110103
chr11	116317336	116317763
chr11	116434415	116434975
chr11	116510469	116511012
chr11	116552619	116553284
chr11	116852378	116853011
chr11	116937464	116937788
chr11	116938098	116938728
chr11	117011964	117012788
chr11	117023424	117023734
chr11	117032938	117033591
chr11	117062048	117064461
chr11	117170253	117171414
chr11	117179803	117182908
chr11	117216741	117217667
chr11	117256055	117257953
chr11	117371946	117372648
chr11	117411730	117412508
chr11	117463730	117464023
chr11	117476813	117479317
chr11	117479626	117480061
chr11	117488655	117489567
chr11	117498481	117499506
chr11	117515974	117516611
chr11	117520059	117522456
chr11	117526697	117527913
chr11	117557598	117558941
chr11	117590767	117591237
chr11	117603995	117605769
chr11	117780167	117780621
chr11	117848824	117849501
chr11	117915453	117915800
chr11	118138298	118139216
chr11	118151152	118151922
chr11	118212726	118213276
chr11	118367962	118368671
chr11	118859299	118859607
chr11	119009077	119009446
chr11	119054294	119055328
chr11	119057813	119059129
chr11	119070239	119070756
chr11	119113144	119113568
chr11	119126208	119126699
chr11	119214957	119215898
chr11	119325238	119325548
chr11	119547169	119547713
chr11	119692026	119692861
chr11	119774543	119777473
chr11	120204312	120205479
chr11	120213817	120214222
chr11	120230952	120231547
chr11	120233463	120235187
chr11	120235710	120236125
chr11	120236428	120238034
chr11	120321243	120321588
chr11	120328532	120329094
chr11	120331947	120333819
chr11	120347522	120348950
chr11	120361465	120362227
chr11	120521030	120521769
chr11	120755904	120757812
chr11	121318167	121319720
chr12	3236489	3237496
chr12	3309471	3310244
chr12	3426985	3427686
chr12	3669298	3669705
chr12	3972765	3974506
chr12	4801098	4802412
chr12	4907118	4907713
chr12	5054418	5055473
chr12	8286880	8288207
chr12	8429614	8430773
chr12	8444752	8445979
chr12	8498838	8500018
chr12	8598934	8599542
chr12	8621922	8622211
chr12	9029484	9030334
chr12	12658580	12660316
chr12	12662323	12663086
chr12	12758979	12759406
chr12	12760473	12761118
chr12	12827778	12828422
chr12	12941487	12941805
chr12	13027874	13028397
chr12	13099014	13101003
chr12	13436994	13437300
chr12	16353546	16354434
chr12	16406177	16406863
chr12	17545067	17545424
chr12	18037333	18038452
chr12	18178854	18179428
chr12	18185201	18185817
chr12	18303742	18304410
chr12	18748637	18749560
chr12	20233936	20234332
chr12	20254629	20255877
chr12	20750211	20750612
chr12	21039637	21040151
chr12	21351747	21352235
chr12	21660973	21661504
chr12	21662000	21662543
chr12	23135971	23137196
chr12	23140338	23140962
chr12	23258422	23258931
chr12	23769942	23771020
chr12	24203837	24204192
chr12	24214299	24214719
chr12	24215235	24215641
chr12	24651404	24651715
chr12	25100518	25101317
chr12	26533125	26533641
chr12	26548788	26550147
chr12	26636957	26637473
chr12	26859289	26860128
chr12	27338906	27339482
chr12	27341320	27343537
chr12	29054321	29054858
chr12	29177659	29178775
chr12	29190482	29191076
chr12	29203778	29205034
chr12	29256040	29256358
chr12	29278640	29279161
chr12	29305187	29305735
chr12	29937992	29938485
chr12	31355951	31356411
chr12	31523797	31524120
chr12	31530402	31530744
chr12	31531973	31532723
chr12	31537980	31538738
chr12	31573280	31574956
chr12	31577292	31577905
chr12	31697055	31697573
chr12	32090511	32091964
chr12	33747355	33747830
chr12	33957456	33958221
chr12	34265190	34265581
chr12	35997721	35998353
chr12	36064621	36065405
chr12	36197565	36197968
chr12	40181664	40182060
chr12	40222640	40223109
chr12	40287622	40288631
chr12	40396442	40396838
chr12	40446147	40446787
chr12	40452020	40453045
chr12	40537728	40538815
chr12	40873592	40873939
chr12	41023826	41024566
chr12	41062363	41063301
chr12	41371913	41372285
chr12	41672701	41673283
chr12	41718809	41719436
chr12	41868290	41868811
chr12	42135661	42136299
chr12	42269564	42269971
chr12	42786438	42786962
chr12	43337484	43337830
chr12	43670420	43670965
chr12	51343002	51343403
chr12	51370352	51370788
chr12	51486528	51487076
chr12	51698995	51699498
chr12	51701856	51702284
chr12	52007292	52007639
chr12	52317755	52318233
chr12	52504442	52504772
chr12	52866167	52866504
chr12	54611053	54611839
chr12	54726972	54727290
chr12	55442794	55443728
chr12	55446117	55447472
chr12	55491292	55492714
chr12	55551996	55552581
chr12	55599019	55601058
chr12	55856417	55857083
chr12	69372376	69372938
chr12	69391439	69392291
chr12	69429853	69430328
chr12	69433438	69433948
chr12	69471130	69471700
chr12	69482526	69484104
chr12	69560266	69561537
chr12	69719040	69719894
chr12	70184170	70184948
chr12	71015118	71015570
chr12	71241983	71242612
chr12	71903027	71903741
chr12	73045544	73047036
chr12	73112136	73113140
chr12	75735337	75735664
chr12	76404390	76406061
chr12	76458838	76459719
chr12	76743606	76744156
chr12	77336455	77337081
chr12	77380583	77381374
chr12	77802272	77802960
chr12	77961895	77962883
chr12	78280288	78280706
chr12	78350868	78351164
chr12	78956887	78957269
chr12	79058507	79059157
chr12	79727535	79728022
chr12	79728455	79729085
chr12	79861238	79863738
chr12	79915911	79916356
chr12	80115403	80115724
chr12	80281551	80281923
chr12	80291432	80292222
chr12	80304240	80305374
chr12	80317485	80317923
chr12	80321725	80322166
chr12	80322600	80324443
chr12	81459042	81459376
chr12	81493169	81493794
chr12	81860096	81861213
chr12	82103903	82104396
chr12	82105777	82108184
chr12	82111514	82112058
chr12	82168944	82169871
chr12	83695773	83696498
chr12	84001752	84002154
chr12	84093522	84094095
chr12	84185701	84188334
chr12	84192688	84194188
chr12	84650306	84650594
chr12	84801602	84802167
chr12	85051071	85051833
chr12	85294105	85294694
chr12	85411364	85411739
chr12	85415287	85415758
chr12	85599450	85599824
chr12	86042602	86043513
chr12	86137281	86138277
chr12	86336020	86336659
chr12	86648315	86649189
chr12	86697136	86698051
chr12	86810866	86811245
chr12	86882986	86883571
chr12	86927639	86928702
chr12	87147113	87148172
chr12	87149464	87150243
chr12	87152620	87153100
chr12	87417754	87418340
chr12	87526443	87527090
chr12	88243236	88243611
chr12	88345787	88346602
chr12	98965650	98966293
chr12	99013332	99014396
chr12	99272684	99273715
chr12	99278062	99278709
chr12	99374484	99375652
chr12	99392142	99392782
chr12	99506355	99508746
chr12	99534770	99535199
chr12	99642530	99643399
chr12	99643864	99644165
chr12	99644599	99645604
chr12	99731655	99732084
chr12	100200348	100200756
chr12	100298996	100299789
chr12	101097608	101098118
chr12	101098430	101099749
chr12	102555068	102555684
chr12	103041472	103042983
chr12	103146482	103147218
chr12	103277899	103278412
chr12	103341168	103341622
chr12	103932952	103933269
chr12	104309683	104310212
chr12	104907153	104907452
chr12	104977355	104977757
chr12	104981570	104982763
chr12	104984995	104985310
chr12	105516987	105518130
chr12	105519361	105521011
chr12	105521747	105524800
chr12	105527734	105530094
chr12	105538346	105540756
chr12	105564515	105565891
chr12	105566357	105568876
chr12	105570485	105573191
chr12	105574119	105575008
chr12	105630073	105630463
chr12	105879008	105880159
chr12	105897739	105898195
chr12	105982988	105984007
chr12	106028838	106029247
chr12	106337922	106338211
chr12	107697520	107697964
chr12	108232950	108233425
chr12	108302795	108303536
chr12	108792969	108794029
chr12	109052175	109053684
chr12	109366359	109366850
chr12	109373063	109375823
chr12	109381458	109382226
chr12	109405938	109406430
chr12	109448550	109448864
chr12	109525763	109531909
chr12	109532257	109532976
chr12	109538698	109543214
chr12	109545906	109546756
chr12	109611640	109612604
chr12	110426548	110427212
chr12	110695874	110696307
chr12	111007999	111008744
chr12	111012463	111013074
chr12	111166282	111166649
chr12	111538266	111538556
chr12	111574674	111575056
chr12	112270844	112271505
chr12	112314825	112315841
chr12	112364088	112365239
chr12	112445868	112446203
chr12	112446745	112447547
chr12	112839006	112839598
chr12	116059974	116060455
chr12	118301444	118302378
chr12	119555479	119555875
chr12	119556427	119556774
chr13	3336961	3338709
chr13	3381910	3382669
chr13	3393692	3394149
chr13	3420098	3422682
chr13	3485066	3486318
chr13	3610630	3611180
chr13	3619097	3619518
chr13	5194911	5195715
chr13	5454586	5456733
chr13	5459965	5460305
chr13	6268891	6269570
chr13	6362726	6363229
chr13	6468710	6469612
chr13	6647093	6647424
chr13	8902296	8902976
chr13	9402162	9403832
chr13	9475019	9475474
chr13	9528156	9528519
chr13	11377693	11378173
chr13	11613122	11613854
chr13	12257743	12258083
chr13	12259662	12260833
chr13	12684897	12685522
chr13	12825740	12827266
chr13	12859795	12860303
chr13	13037390	13038253
chr13	13041745	13043368
chr13	13139639	13140432
chr13	13419524	13420812
chr13	13539075	13543537
chr13	13543924	13544620
chr13	13547401	13550359
chr13	13849359	13849766
chr13	13964538	13964860
chr13	21520005	21520702
chr13	24801188	24801736
chr13	25055868	25056291
chr13	27679587	27680223
chr13	28767331	28768287
chr13	28853063	28854902
chr13	28895528	28896149
chr13	28951763	28952344
chr13	28952854	28953462
chr13	29198279	29198708
chr13	30285171	30285623
chr13	30392453	30392750
chr13	30432937	30433297
chr13	31811036	31811721
chr13	34344294	34345546
chr13	34650683	34653329
chr13	34812853	34813371
chr13	34853639	34854924
chr13	35012076	35013495
chr13	35740691	35741123
chr13	36529175	36529989
chr13	36687330	36687653
chr13	37147021	37147398
chr13	43722518	43723208
chr13	43887403	43888591
chr13	44144400	44145086
chr13	44153777	44154227
chr13	44224361	44225855
chr13	44417875	44419555
chr13	44579055	44579521
chr13	44621521	44622028
chr13	44869571	44870010
chr13	45478108	45478652
chr13	47010628	47011372
chr13	48260871	48261866
chr13	48451196	48452092
chr13	48490011	48490470
chr13	48615371	48616336
chr13	48986783	48987344
chr13	49017716	49018028
chr13	49187562	49188136
chr13	49205603	49206618
chr13	49279959	49281294
chr13	49399190	49399493
chr13	49874211	49874953
chr13	50868948	50869565
chr13	51043338	51044051
chr13	51566975	51567803
chr13	51771663	51772614
chr13	51792980	51793609
chr13	51802140	51802772
chr13	51846618	51848358
chr13	51894606	51895250
chr13	51976444	51978195
chr13	52049896	52051084
chr13	52415126	52416957
chr13	52488149	52490553
chr13	54038146	54038790
chr13	54345591	54346040
chr13	54463497	54464273
chr13	54474144	54475990
chr13	54669175	54669493
chr13	54771229	54771772
chr13	54841886	54842381
chr13	55026550	55027006
chr13	55082091	55082881
chr13	55210719	55211536
chr13	55437864	55438418
chr13	55591900	55592739
chr13	55693188	55693508
chr13	55909163	55910040
chr13	56679053	56680624
chr13	56770557	56770966
chr13	56783581	56784130
chr13	56838488	56839707
chr13	56864497	56864816
chr13	56882476	56884127
chr13	56964186	56965278
chr13	56965952	56967770
chr13	56969999	56971289
chr13	56990380	56990799
chr13	57158363	57158799
chr13	57178525	57179371
chr13	57253431	57255595
chr13	58380121	58381047
chr13	58384801	58385111
chr13	58401385	58402076
chr13	59872736	59873063
chr13	59907731	59908925
chr13	60175693	60177927
chr13	60211675	60212158
chr13	60223459	60224000
chr13	60266431	60267263
chr13	60267613	60268258
chr13	60407958	60410402
chr13	63110860	63111198
chr13	63127606	63127971
chr13	64152563	64153058
chr13	64161979	64162394
chr13	64169620	64170301
chr13	65259800	65260251
chr13	65260608	65260991
chr13	66214355	66214657
chr13	66281586	66281912
chr13	66431075	66432183
chr13	66670113	66670752
chr13	66850933	66851230
chr13	67256575	67256997
chr13	67612582	67613050
chr13	67628286	67628782
chr13	67734533	67734991
chr13	67815638	67815969
chr13	68063700	68064386
chr13	68073094	68073899
chr13	74424009	74424315
chr13	74578282	74579287
chr13	75450025	75450408
chr13	75453634	75453959
chr13	77643278	77643728
chr13	81655203	81655549
chr13	84236750	84237425
chr13	85518520	85518826
chr13	87629812	87630482
chr13	89961311	89961986
chr13	90285924	90286430
chr13	91089227	91090360
chr13	91134224	91135043
chr13	91146455	91146975
chr13	91217236	91217970
chr13	91298822	91299713
chr13	91320687	91321562
chr13	91461181	91461485
chr13	91495035	91496171
chr13	91533238	91533945
chr13	91549896	91550258
chr13	91601410	91601902
chr13	91905771	91906130
chr13	91982431	91982898
chr13	92068034	92069606
chr13	92143275	92146355
chr13	92550192	92551759
chr13	92766663	92767052
chr13	92794435	92794876
chr13	93991668	93992550
chr13	94190608	94190947
chr13	94318328	94318685
chr13	94735496	94735914
chr13	94825275	94825778
chr13	94883132	94883743
chr13	95570939	95571431
chr13	95670019	95670697
chr13	95677852	95678700
chr13	96010866	96011566
chr13	96065386	96066310
chr13	96087015	96089030
chr13	96123928	96124285
chr13	96307668	96308610
chr13	96385597	96386172
chr13	97227220	97228120
chr13	97240324	97240917
chr13	97241238	97241763
chr13	97267616	97269464
chr13	97326065	97326617
chr13	97339026	97342857
chr13	97343146	97343768
chr13	97364479	97366076
chr13	97408847	97409457
chr13	97476715	97477228
chr13	97539261	97541090
chr13	97548547	97551534
chr13	97557310	97557716
chr13	97558246	97558646
chr13	97586825	97587641
chr13	97596329	97597735
chr13	97644374	97645064
chr13	97826068	97826449
chr13	98053616	98054724
chr13	98104625	98105544
chr13	98143636	98144018
chr13	98203666	98204141
chr13	98353607	98356144
chr13	98358374	98359019
chr13	98365735	98367388
chr13	98385739	98386782
chr13	98429649	98431647
chr13	98444714	98446156
chr13	98451665	98452431
chr13	98456315	98456981
chr13	98521157	98523487
chr13	98799842	98801278
chr13	98801658	98802031
chr13	98903574	98905453
chr13	98925848	98926207
chr13	98953745	98954312
chr13	99003564	99004175
chr13	99515101	99515401
chr13	99516228	99516971
chr13	99578239	99579453
chr13	99597864	99598225
chr13	99603253	99604946
chr13	99631316	99632295
chr13	99632613	99634106
chr13	99690285	99692524
chr13	99740395	99741179
chr13	99813896	99815972
chr13	99833770	99837435
chr13	99868197	99868697
chr13	99880255	99881170
chr13	100870352	100871203
chr13	100946593	100947049
chr13	100953407	100953865
chr13	101133858	101134177
chr13	101353442	101353899
chr13	101392309	101393049
chr13	101767913	101768857
chr13	102491559	102492615
chr13	102638027	102638339
chr13	103901020	103901649
chr13	103989115	103989439
chr13	103991038	103991560
chr13	104020122	104020446
chr13	104103800	104104625
chr13	104520535	104522104
chr13	104562496	104562857
chr13	104677355	104677898
chr13	104678634	104679714
chr13	104782340	104782803
chr13	104827711	104828108
chr13	106925530	106926429
chr13	108134373	108134707
chr13	108315902	108316647
chr13	108332057	108332762
chr13	110086932	110087329
chr13	110245758	110246243
chr13	110309488	110310298
chr13	110337942	110338654
chr13	110339947	110340722
chr13	111240322	111240732
chr13	111283069	111283588
chr13	111284337	111284916
chr13	111489137	111490778
chr13	111514118	111514665
chr13	112014039	112014975
chr13	112518212	112518622
chr13	113504177	113504705
chr13	113618176	113618578
chr13	113807253	113808114
chr13	113832495	113833218
chr13	114413648	114413957
chr13	114919824	114920313
chr13	115103704	115104034
chr13	115381587	115381917
chr13	115505691	115506299
chr13	115535889	115536353
chr13	116690861	116692569
chr13	117003039	117003366
chr13	117012685	117013820
chr13	117024188	117024757
chr13	117025477	117025971
chr13	117364365	117364997
chr13	117451313	117451758
chr14	3332759	3333053
chr14	4938664	4940991
chr14	4946739	4947248
chr14	6658253	6659813
chr14	8080425	8080777
chr14	8383776	8384341
chr14	8550765	8551680
chr14	8888247	8888579
chr14	9284987	9286115
chr14	9422305	9423530
chr14	9447660	9449090
chr14	10198530	10199389
chr14	10906974	10907630
chr14	11169785	11170089
chr14	11323603	11324260
chr14	11327759	11328328
chr14	11466501	11466856
chr14	11551933	11553973
chr14	14345897	14352186
chr14	16071908	16073413
chr14	16622162	16622517
chr14	18270499	18271382
chr14	18661384	18662299
chr14	20038416	20038743
chr14	20917619	20917980
chr14	21328383	21328823
chr14	21542251	21542821
chr14	21595943	21596559
chr14	21597848	21598335
chr14	21617844	21618500
chr14	21721010	21722542
chr14	21730435	21730819
chr14	23534758	23535770
chr14	23538079	23538633
chr14	24510277	24511076
chr14	24581593	24581994
chr14	25083896	25084360
chr14	25133895	25134546
chr14	27576219	27576742
chr14	27954721	27955115
chr14	29958226	29958520
chr14	31425620	31426334
chr14	31836798	31837180
chr14	31862323	31862995
chr14	31866123	31867024
chr14	31916885	31917954
chr14	31918688	31919654
chr14	31923478	31925012
chr14	32147349	32148047
chr14	32462776	32464902
chr14	33269208	33269650
chr14	34363637	34365642
chr14	34502008	34502459
chr14	38470379	38470669
chr14	46884016	46884441
chr14	47188289	47189256
chr14	50719635	50720060
chr14	51984048	51984943
chr14	54349579	54350060
chr14	54576511	54577607
chr14	55115024	55116150
chr14	55229524	55229825
chr14	55540460	55540753
chr14	55885048	55885863
chr14	55977739	55978198
chr14	56777718	56778220
chr14	56885490	56886172
chr14	57575695	57576139
chr14	57998931	57999223
chr14	59449511	59449897
chr14	60886151	60886630
chr14	61682720	61683086
chr14	62634533	62634868
chr14	62908176	62909028
chr14	63063247	63063668
chr14	63210336	63211286
chr14	63240442	63241190
chr14	63280643	63281353
chr14	63606107	63606827
chr14	63649107	63649798
chr14	63776546	63779201
chr14	65330058	65330512
chr14	67194321	67195101
chr14	68002445	68002949
chr14	68083940	68084845
chr14	68123254	68125230
chr14	70074871	70075667
chr14	70783278	70785662
chr14	70862716	70864949
chr14	70889223	70891186
chr14	71446106	71446584
chr14	72626639	72627088
chr14	72709373	72709873
chr14	73146585	73146882
chr14	75862342	75863062
chr14	77946308	77946809
chr14	78660616	78661118
chr14	79578742	79579099
chr14	84445869	84447596
chr14	85143484	85143778
chr14	86892874	86893298
chr14	87086648	87087354
chr14	88164268	88164726
chr14	88895118	88895597
chr14	94572360	94572719
chr14	99725908	99727160
chr14	106010508	106010950
chr14	106135523	106136063
chr14	106350385	106351064
chr14	106453462	106454650
chr14	110886673	110887108
chr14	116728676	116729468
chr14	118234711	118235130
chr14	119149194	119149539
chr14	120104435	120104794
chr14	120346504	120348157
chr14	120388810	120389462
chr14	120807529	120808040
chr14	122474826	122476442
chr14	124075065	124075409
chr15	4005084	4005809
chr15	4010840	4011476
chr15	4079241	4080148
chr15	4126512	4127383
chr15	4177970	4178479
chr15	4203928	4204346
chr15	4356189	4356916
chr15	4375342	4375982
chr15	4398244	4398999
chr15	4464906	4466283
chr15	4559526	4560540
chr15	4618976	4619305
chr15	4633149	4633927
chr15	4634449	4635023
chr15	4654537	4655080
chr15	4682234	4684626
chr15	4693062	4693598
chr15	4701957	4702812
chr15	4834335	4835707
chr15	4987552	4988092
chr15	5029572	5030312
chr15	5379411	5379751
chr15	5615707	5616154
chr15	5713244	5713968
chr15	5714565	5715119
chr15	6809437	6810097
chr15	8238901	8239696
chr15	8275710	8276042
chr15	11995574	11995932
chr15	12099636	12100375
chr15	12118004	12118474
chr15	12255834	12257393
chr15	12531048	12532076
chr15	12592107	12592482
chr15	12653851	12654346
chr15	12684843	12685628
chr15	14480444	14483079
chr15	14483560	14485373
chr15	15059264	15059729
chr15	15784949	15785252
chr15	19286466	19286846
chr15	20015146	20015499
chr15	23523743	23524119
chr15	23568797	23569155
chr15	23823891	23825101
chr15	23974432	23974744
chr15	24286081	24286378
chr15	25364167	25365140
chr15	25413303	25413667
chr15	25984478	25984780
chr15	26040361	26041075
chr15	26055824	26057076
chr15	26120431	26120775
chr15	26488179	26488575
chr15	26543114	26543798
chr15	26606131	26606519
chr15	26891205	26891705
chr15	27891822	27892577
chr15	27974816	27976440
chr15	31936678	31937220
chr15	32985434	32985730
chr15	34192173	34192582
chr15	34195281	34195606
chr15	34217674	34219373
chr15	34220082	34220815
chr15	34225460	34226826
chr15	34229352	34229688
chr15	34230674	34232186
chr15	34254666	34254954
chr15	34872191	34872662
chr15	36467460	36468114
chr15	36607971	36608605
chr15	36759418	36760145
chr15	36792978	36793403
chr15	36873114	36875086
chr15	36921619	36922512
chr15	36923309	36924915
chr15	36955894	36957125
chr15	38136838	38137206
chr15	38151013	38151301
chr15	38252471	38252957
chr15	38330885	38332279
chr15	38434759	38435270
chr15	38518135	38519059
chr15	38531958	38532783
chr15	38564209	38564544
chr15	38612147	38613174
chr15	38616251	38617102
chr15	38714243	38717138
chr15	38727944	38729408
chr15	38883631	38884147
chr15	38918040	38919043
chr15	39866858	39867375
chr15	43835293	43835731
chr15	43999517	43999911
chr15	45481326	45481728
chr15	45793184	45793642
chr15	49640335	49641785
chr15	50388453	50389006
chr15	50580040	50580936
chr15	50624842	50625941
chr15	50831165	50831710
chr15	50869422	50869922
chr15	51554433	51554783
chr15	52915302	52915991
chr15	53188524	53189613
chr15	55090139	55090476
chr15	55134928	55136292
chr15	55167561	55167901
chr15	55188817	55189897
chr15	56036418	56037805
chr15	56955051	56955511
chr15	57899621	57900834
chr15	57901229	57904379
chr15	58033941	58034395
chr15	59038493	59039377
chr15	59065201	59066190
chr15	59066836	59067727
chr15	59068162	59069130
chr15	59080994	59081757
chr15	59166633	59167392
chr15	59231504	59233702
chr15	59770650	59771371
chr15	60800811	60801598
chr15	60822908	60823735
chr15	60824578	60824907
chr15	61986603	61988279
chr15	62101926	62103120
chr15	62201757	62202548
chr15	62211843	62212550
chr15	62411330	62411668
chr15	62539418	62540001
chr15	62634222	62634740
chr15	63997606	63998115
chr15	65666759	65667103
chr15	66455125	66455471
chr15	72105592	72106449
chr15	72545904	72547877
chr15	72809187	72810935
chr15	72852228	72853179
chr15	72899327	72900055
chr15	73132595	73133068
chr15	73184313	73184715
chr15	73377463	73378256
chr15	73669177	73670132
chr15	74721217	74721769
chr15	75678502	75679116
chr15	75963545	75964212
chr15	76091199	76091897
chr15	76205608	76205903
chr15	76246854	76247733
chr15	76256227	76260381
chr15	76305084	76307484
chr15	76368966	76369289
chr15	76517835	76520086
chr15	76523281	76523864
chr15	76904057	76904577
chr15	77037749	77038296
chr15	77040857	77042015
chr15	77058545	77059619
chr15	77382913	77383426
chr15	77742400	77742820
chr15	77841438	77842072
chr15	78233154	78233648
chr15	78479441	78480292
chr15	78504797	78505207
chr15	78540721	78542627
chr15	78549469	78551918
chr15	78586176	78586939
chr15	78588738	78590098
chr15	78595174	78595766
chr15	78836108	78837236
chr15	78921329	78921995
chr15	78926804	78927138
chr15	78983228	78984351
chr15	79270664	79271224
chr15	79279977	79280511
chr15	79342081	79342460
chr15	79347574	79348294
chr15	79357174	79358099
chr15	79741173	79742552
chr15	79880231	79880887
chr15	79967118	79968871
chr15	80045413	80046104
chr15	80053210	80054399
chr15	80064850	80065795
chr15	80082945	80083362
chr15	80255307	80255919
chr15	80269707	80270787
chr15	80398770	80399088
chr15	80491462	80491926
chr15	80671663	80672112
chr15	80778907	80779840
chr15	81205534	81206386
chr15	81244349	81244866
chr15	81266881	81267186
chr15	81302506	81303203
chr15	81585455	81585922
chr15	81729376	81729967
chr15	81755801	81756465
chr15	81960380	81960830
chr15	82147376	82147796
chr15	83122315	83122743
chr15	83240640	83241065
chr15	83254784	83255667
chr15	83274563	83279074
chr15	83291936	83292478
chr15	83405815	83406309
chr15	83687782	83688089
chr15	84148900	84149251
chr15	84167892	84169318
chr15	84274019	84274799
chr15	84284222	84284701
chr15	84335337	84336447
chr15	84361428	84366300
chr15	84368137	84368626
chr15	84374704	84375676
chr15	84386784	84389995
chr15	84391206	84391579
chr15	84393115	84393726
chr15	84410029	84410394
chr15	84457603	84458429
chr15	84483891	84486845
chr15	84488554	84489069
chr15	84533911	84535590
chr15	84536129	84536787
chr15	84543426	84544145
chr15	84645244	84645873
chr15	84825332	84825879
chr15	84893775	84894829
chr15	84911641	84912187
chr15	85209729	85214096
chr15	85216185	85216539
chr15	85259094	85259407
chr15	85613050	85613663
chr15	85624597	85624999
chr15	85671410	85671865
chr15	86014285	86015145
chr15	86016528	86017057
chr15	86029957	86030995
chr15	86033011	86033711
chr15	86065941	86066274
chr15	86223737	86224471
chr15	86549286	86549872
chr15	88862562	88863073
chr15	89140343	89140660
chr15	89202713	89203216
chr15	92526912	92527236
chr15	95674977	95675400
chr15	95811793	95813584
chr15	95819636	95820944
chr15	95880542	95881045
chr15	95889736	95890713
chr15	95938350	95939982
chr15	96109513	96109857
chr15	96151900	96153387
[truncated: 3,512 more rows]
